# Supplementary material for: Comprehensive Genome-Scale Analysis of Esophageal Carcinoma With Esophageal Tissue-Resident Micro-Environment Discrepancy
Source: Front Microbiol. 2022 May 2;13:859352. doi: 10.3389/fmicb.2022.859352 (PMC9108775; doi:10.3389/fmicb.2022.859352)
Supplement: Supplementary file 1 [file Table_1.xlsx]

## Sheet: Sheet1
name	sample_type	Bacteroidetes	Proteobacteria	Firmicutes	Fusobacteria	Verrucomicrobia	Chloroflexi	Thermotogae	Actinobacteria	Spirochaetes	Synergistetes	Tenericutes
TCGA-L5-A8NE-11A	Solid Tissue Normal	0.0967103	0.237026	0.57528	0.0175837	0	0	0	0.0733997	0	0	0
TCGA-LN-A49X-01A	Primary Tumor	0.252063	0.210886	0.475971	0.0166708	0	0	0	0.0376282	0	0	0
TCGA-L5-A4OH-01A	Primary Tumor	0.125	0	0.875	0	0	0	0	0	0	0	0
TCGA-L5-A4OP-01A	Primary Tumor	0	0	1	0	0	0	0	0	0	0	0
TCGA-LN-A49L-01A	Primary Tumor	0.5593	0.123006	0.216554	0	0	0	0	0.0913512	0	0	0
TCGA-IG-A3YB-01A	Primary Tumor	0.041155	0.496484	0.180538	0.0114031	0	0	0	0.270421	0	0	0
TCGA-IG-A97I-01A	Primary Tumor	0.547961	0.1566	0.116903	0.155322	0	0	0	0	0.0196334	0	0
TCGA-L5-A43J-11A	Solid Tissue Normal	0.382514	0.42623	0.0900032	0.101254	0	0	0	0	0	0	0
TCGA-IG-A3I8-01A	Primary Tumor	0.0822614	0.411541	0.424093	0.0761661	0	0	0	0	0	0	0
TCGA-LN-A4A1-01A	Primary Tumor	0.272928	0.0963484	0.401053	0.0241598	0	0	0	0.0627523	0	0	0.134339
TCGA-L5-A4OM-01A	Primary Tumor	0.255665	0.0862869	0.589059	0.0365236	0	0	0	0.0324654	0	0	0
TCGA-LN-A4A8-01A	Primary Tumor	0.211105	0.0489711	0.652506	0	0	0	0	0.0874178	0	0	0
TCGA-L5-A4OI-01A	Primary Tumor	0.0312032	0.838264	0	0.119718	0	0	0	0	0	0	0
TCGA-L5-A4OG-11A	Solid Tissue Normal	0.306667	0.629444	0.0255556	0.0383333	0	0	0	0	0	0	0
TCGA-L5-A43C-11A	Solid Tissue Normal	0.0161305	0.956217	0.0239653	0	0	0	0	0	0	0	0
TCGA-V5-A7RC-01B	Primary Tumor	0.392698	0.0212973	0.344679	0.0844856	0	0	0	0	0.152488	0	0
TCGA-LN-A5U5-01A	Primary Tumor	0.479156	0.0512762	0.297079	0.0807328	0	0	0	0.0639614	0.0159317	0	0.0118629
TCGA-L5-A43H-01A	Primary Tumor	0	0.514641	0.485359	0	0	0	0	0	0	0	0
TCGA-L5-A891-11A	Solid Tissue Normal	0.201445	0.0977185	0.364198	0.022038	0	0	0	0.314048	0	0	0
TCGA-L5-A4OM-11A	Solid Tissue Normal	0.359864	0.0131125	0.566803	0	0	0	0	0.0602202	0	0	0
TCGA-LN-A49R-01A	Primary Tumor	0.0879133	0.102257	0.771403	0	0	0	0	0	0.0110589	0	0.0182825
TCGA-L5-A4OE-01A	Primary Tumor	0.347874	0.26967	0.222996	0.130453	0	0	0	0.0290072	0	0	0
TCGA-IG-A5S3-01A	Primary Tumor	0.44924	0.340008	0.10548	0.0595014	0	0	0	0.0366163	0	0	0
TCGA-LN-A4A2-01A	Primary Tumor	0.0388827	0.04209	0.531523	0	0	0	0	0.197187	0	0	0.189995
TCGA-L5-A43E-01A	Primary Tumor	0.116294	0.101758	0.61505	0.130391	0	0	0	0.0365072	0	0	0
TCGA-L5-A43H-11A	Solid Tissue Normal	0.103161	0.638935	0.257903	0	0	0	0	0	0	0	0
TCGA-L5-A8NN-11A	Solid Tissue Normal	0.623794	0.0174635	0.262032	0.02788	0	0	0	0.0658999	0	0	0
TCGA-L5-A4OS-11A	Solid Tissue Normal	0.595885	0	0.368497	0	0	0	0	0.0232768	0	0	0
TCGA-L5-A4OR-11A	Solid Tissue Normal	0.103067	0.119156	0.216298	0.031783	0	0	0	0.522362	0	0	0
TCGA-L5-A4ON-01A	Primary Tumor	0.137078	0	0.548312	0	0	0	0	0.31461	0	0	0
TCGA-L5-A43M-11A	Solid Tissue Normal	0.174332	0.724739	0.0825783	0.0183507	0	0	0	0	0	0	0
TCGA-LN-A4MR-01A	Primary Tumor	0.73829	0	0.127582	0.0732418	0	0	0	0.0454001	0	0	0
TCGA-LN-A8I1-01A	Primary Tumor	0.0674566	0	0.859971	0	0	0	0	0.0594025	0	0	0
TCGA-L5-A43M-01A	Primary Tumor	0.0883553	0.862166	0.0477119	0	0	0	0	0	0	0	0
TCGA-L7-A56G-01A	Primary Tumor	0.799511	0.0157195	0.103155	0.0622297	0	0	0	0	0.014323	0	0
TCGA-L5-A4OR-01A	Primary Tumor	0.284854	0.0571317	0.375747	0.0747558	0	0	0	0.206451	0	0	0
TCGA-LN-A49W-01A	Primary Tumor	0.2186	0.0203891	0.581088	0.0110683	0	0	0	0.0969101	0	0	0.0719443
TCGA-L5-A43I-01A	Primary Tumor	0.326323	0.0146933	0.492884	0.163161	0	0	0	0	0	0	0
TCGA-L5-A4OP-11A	Solid Tissue Normal	0.0653145	0.079065	0.800103	0	0	0	0	0.0555174	0	0	0
TCGA-IG-A4P3-01A	Primary Tumor	0.75173	0	0.202601	0.0183349	0	0	0	0.0181667	0	0	0
TCGA-L7-A6VZ-01A	Primary Tumor	0.0343002	0.0878861	0.554523	0.032415	0	0	0	0.290876	0	0	0
TCGA-LN-A49Y-01A	Primary Tumor	0.471023	0.0411456	0.326779	0.016234	0	0	0	0.144819	0	0	0
TCGA-L5-A4OJ-01A	Primary Tumor	0	0.900171	0.033817	0	0	0	0	0.0554592	0	0	0
TCGA-LN-A49M-01A	Primary Tumor	0.765966	0	0.186504	0	0	0	0	0.0353645	0	0	0
TCGA-LN-A9FQ-01A	Primary Tumor	0.124038	0.156215	0.456291	0.0527469	0	0	0	0.207606	0	0	0
TCGA-L5-A891-01A	Primary Tumor	0.459069	0.067155	0.256215	0.0647004	0	0	0	0.152462	0	0	0
TCGA-L5-A43E-11A	Solid Tissue Normal	0.0729829	0.134518	0.441257	0.338375	0	0	0	0.0128672	0	0	0
TCGA-L5-A8NE-01A	Primary Tumor	0.108324	0.0717863	0.413889	0.033024	0	0	0	0.3655	0	0	0
TCGA-LN-A4A4-01A	Primary Tumor	0.3682	0.322458	0.198977	0.014746	0	0	0	0.072447	0.0210658	0	0
TCGA-L5-A8NN-01A	Primary Tumor	0.575098	0	0.28146	0.0879562	0	0	0	0.0554853	0	0	0
TCGA-L5-A4ON-11A	Solid Tissue Normal	0.0300538	0.0876407	0.337203	0.0420753	0	0	0	0.503027	0	0	0
TCGA-L5-A4OE-11A	Solid Tissue Normal	0.40678	0.59322	0	0	0	0	0	0	0	0	0
TCGA-L5-A43J-01A	Primary Tumor	0	0.647668	0.352332	0	0	0	0	0	0	0	0
TCGA-LN-A4A3-01A	Primary Tumor	0.0373578	0.0293733	0.560492	0	0	0	0	0.205577	0	0	0.166556
TCGA-L5-A43C-01A	Primary Tumor	0.171208	0.301573	0.384799	0.0234992	0	0	0	0.118921	0	0	0
TCGA-IG-A5B8-01A	Primary Tumor	0.349063	0.0241264	0.086239	0.488688	0	0	0	0.0436711	0	0	0
TCGA-L5-A4OJ-11A	Solid Tissue Normal	0.0526948	0.538903	0.185094	0.0131768	0	0	0	0.209676	0	0	0
TCGA-IG-A3I8-11A	Solid Tissue Normal	0.151108	0.376586	0.370747	0.0779402	0	0	0	0.0236182	0	0	0
TCGA-L5-A4OS-01A	Primary Tumor	0.622303	0	0.34155	0	0	0	0	0.0331644	0	0	0
TCGA-L5-A4OF-01A	Primary Tumor	0.26761	0.130504	0.306199	0.0742579	0	0	0	0.22143	0	0	0
TCGA-LN-A49K-01A	Primary Tumor	0.846709	0.0127171	0.0499369	0.011561	0	0	0	0	0	0	0.0709077
TCGA-LN-A49V-01A	Primary Tumor	0.788685	0	0.108798	0.0875177	0	0	0	0.0102833	0	0	0
TCGA-LN-A49S-01A	Primary Tumor	0.0380478	0.0224266	0.9073	0	0	0	0	0.0299197	0	0	0
TCGA-IG-A51D-01A	Primary Tumor	0.185168	0.161192	0.159291	0.461393	0	0	0	0	0.0329567	0	0
TCGA-IG-A4QT-01A	Primary Tumor	0.538818	0.132548	0.138681	0.0588403	0	0	0	0.0174441	0.113669	0	0
TCGA-LN-A49U-01A	Primary Tumor	0.773899	0	0.0697425	0.134094	0	0	0	0	0	0	0.0136901
TCGA-LN-A49N-01A	Primary Tumor	0.236604	0.0425293	0.663169	0	0	0	0	0.0576974	0	0	0
TCGA-L5-A4OG-01A	Primary Tumor	0.462257	0.0430462	0.0852685	0.391818	0	0	0	0	0	0	0.0176098
TCGA-L5-A4OH-11A	Solid Tissue Normal	0.101779	0.0779247	0.820296	0	0	0	0	0	0	0	0
TCGA-JY-A93C-01A	Primary Tumor	0.14008	0.0265409	0.368441	0.031238	0	0	0	0.432502	0	0	0
TCGA-L5-A43I-11A	Solid Tissue Normal	0.548879	0.0386308	0.399184	0.0133061	0	0	0	0	0	0	0
TCGA-L5-A4OT-11A	Solid Tissue Normal	0.0328734	0.936659	0.0124966	0.0175325	0	0	0	0	0	0	0
TCGA-LN-A4A6-01A	Primary Tumor	0	1	0	0	0	0	0	0	0	0	0
TCGA-L5-A4OT-01A	Primary Tumor	0.100575	0.0120659	0.163074	0.720627	0	0	0	0	0	0	0
TCGA-IG-A3YA-01A	Primary Tumor	0.451525	0.0865664	0.31627	0.143208	0	0	0	0	0	0	0
TCGA-L5-A4OF-11A	Solid Tissue Normal	0.145897	0.448956	0.235035	0.0183367	0	0	0	0.149829	0	0	0
TCGA-IG-A50L-01A	Primary Tumor	0.715237	0	0.170972	0.104202	0	0	0	0	0	0	0
TCGA-IG-A3QL-01A	Primary Tumor	0.491779	0.257741	0.105894	0.144586	0	0	0	0	0	0	0
TCGA-LN-A49P-01A	Primary Tumor	0.714182	0.0885589	0.186734	0	0	0	0	0.0105255	0	0	0
TCGA-IG-A3Y9-01A	Primary Tumor	0.226093	0.0436782	0.217947	0.511447	0	0	0	0	0	0	0
TCGA-L5-A4OI-11A	Solid Tissue Normal	0.0938479	0.862661	0.022144	0.0202172	0	0	0	0	0	0	0
TCGA-LN-A49O-01A	Primary Tumor	0.635325	0.0216921	0.263815	0	0	0	0	0.0315272	0	0	0.0461864
