# Supplementary material for: Comprehensive Genome-Scale Analysis of Esophageal Carcinoma With Esophageal Tissue-Resident Micro-Environment Discrepancy
Source: Front Microbiol. 2022 May 2;13:859352. doi: 10.3389/fmicb.2022.859352 (PMC9108775; doi:10.3389/fmicb.2022.859352)
Supplement: Supplementary file 2 [file Data_Sheet_1.CSV]

	group	id	OS	X_PATIENT	OS.time
2	2	TCGA-LN-A4A4-01A	0	TCGA-LN-A4A4	383
3	1	TCGA-L5-A4OI-01A	0	TCGA-L5-A4OI	608
4	1	TCGA-L5-A4OM-01A	1	TCGA-L5-A4OM	1458
5	2	TCGA-L5-A4OG-01A	0	TCGA-L5-A4OG	143
13	2	TCGA-IG-A3YA-01A	0	TCGA-IG-A3YA	632
16	2	TCGA-LN-A49Y-01A	0	TCGA-LN-A49Y	379
20	1	TCGA-LN-A4A1-01A	0	TCGA-LN-A4A1	383
22	1	TCGA-JY-A93C-01A	0	TCGA-JY-A93C	705
23	2	TCGA-LN-A49O-01A	0	TCGA-LN-A49O	408
24	1	TCGA-L7-A6VZ-01A	0	TCGA-L7-A6VZ	315
30	2	TCGA-LN-A49U-01A	0	TCGA-LN-A49U	467
36	1	TCGA-IG-A3I8-01A	0	TCGA-IG-A3I8	1012
41	1	TCGA-L5-A43E-01A	0	TCGA-L5-A43E	920
43	2	TCGA-IG-A5B8-01A	1	TCGA-IG-A5B8	24
48	2	TCGA-IG-A97I-01A	0	TCGA-IG-A97I	370
52	1	TCGA-L5-A8NE-01A	0	TCGA-L5-A8NE	1688
55	1	TCGA-LN-A49X-01A	0	TCGA-LN-A49X	384
58	1	TCGA-L5-A4ON-01A	1	TCGA-L5-A4ON	558
60	2	TCGA-LN-A49M-01A	0	TCGA-LN-A49M	385
63	1	TCGA-LN-A49S-01A	0	TCGA-LN-A49S	400
76	1	TCGA-LN-A8I1-01A	0	TCGA-LN-A8I1	401
77	1	TCGA-LN-A49W-01A	0	TCGA-LN-A49W	403
88	1	TCGA-L5-A4OP-01A	0	TCGA-L5-A4OP	218
91	2	TCGA-L7-A56G-01A	1	TCGA-L7-A56G	330
93	2	TCGA-IG-A5S3-01A	0	TCGA-IG-A5S3	712
94	2	TCGA-L5-A4OT-01A	1	TCGA-L5-A4OT	149
95	1	TCGA-L5-A4OH-01A	0	TCGA-L5-A4OH	992
98	2	TCGA-IG-A4P3-01A	1	TCGA-IG-A4P3	567
99	2	TCGA-IG-A3QL-01A	0	TCGA-IG-A3QL	1071
103	1	TCGA-IG-A3YB-01A	0	TCGA-IG-A3YB	80
105	1	TCGA-LN-A9FQ-01A	0	TCGA-LN-A9FQ	391
106	2	TCGA-IG-A50L-01A	0	TCGA-IG-A50L	16
107	1	TCGA-LN-A4A3-01A	0	TCGA-LN-A4A3	388
110	2	TCGA-L5-A4OS-01A	0	TCGA-L5-A4OS	1271
117	2	TCGA-L5-A891-01A	0	TCGA-L5-A891	114
122	2	TCGA-LN-A49P-01A	0	TCGA-LN-A49P	375
126	1	TCGA-LN-A4A8-01A	0	TCGA-LN-A4A8	472
128	1	TCGA-L5-A4OJ-01A	0	TCGA-L5-A4OJ	639
129	1	TCGA-L5-A43C-01A	0	TCGA-L5-A43C	96
132	2	TCGA-LN-A5U5-01A	1	TCGA-LN-A5U5	136
136	2	TCGA-IG-A51D-01A	0	TCGA-IG-A51D	518
139	2	TCGA-L5-A4OE-01A	1	TCGA-L5-A4OE	730
146	2	TCGA-L5-A8NN-01A	0	TCGA-L5-A8NN	167
