# Supplementary material for: Comprehensive Genome-Scale Analysis of Esophageal Carcinoma With Esophageal Tissue-Resident Micro-Environment Discrepancy
Source: Front Microbiol. 2022 May 2;13:859352. doi: 10.3389/fmicb.2022.859352 (PMC9108775; doi:10.3389/fmicb.2022.859352)
Supplement: Supplementary file 3 [file Data_Sheet_2.CSV]

	id	additional_treatment_completion_success_outcome	age_at_initial_pathologic_diagnosis	age_began_smoking_in_years	amount_of_alcohol_consumption_per_day	barretts_esophagus	batch_number	bcr	bcr_followup_barcode	bcr_followup_uuid	submitter_id	city_of_procurement	clinical_M	clinical_N	clinical_T	clinical_stage	columnar_metaplasia_present	columnar_mucosa_dysplasia	columnar_mucosa_goblet_cell_present	country_of_birth	country_of_procurement	day_of_dcc_upload	day_of_form_completion	days_to_initial_pathologic_diagnosis	esophageal_tumor_cental_location	file_uuid	frequency_of_alcohol_consumption	goblet_cells_present	h_pylori_infection	history_of_esophageal_cancer	history_of_neoadjuvant_treatment	informed_consent_verified	init_pathology_dx_method_other	initial_diagnosis_by	initial_pathologic_diagnosis_method	lost_follow_up	lymph_node_examined_count	lymph_node_metastasis_radiographic_evidence	month_of_dcc_upload	month_of_form_completion	neoplasm_histologic_grade	number_of_lymphnodes_positive_by_he	number_of_lymphnodes_positive_by_ihc	number_of_relatives_diagnosed	number_pack_years_smoked	other_dx	pathologic_M	pathologic_N	pathologic_T
1	TCGA.2H.A9GK.01A		43	NA	NA	Yes-UK	382.51.0	Nationwide Children's Hospital			TCGA-2H-A9GK	Rotterdam					YES	High grade dysplasia			Netherlands	22	NA	0	Distal	646D8317-09FD-4D8E-A4AC-E9B9C777F33B	NA				No	YES	surgical resection	Symptomatic	Other method, specify:		5	YES	12	NA	G3	3	0	NA	NA	No	M0	N1	T3
2	TCGA.LN.A4A4.01A	Complete Response	36	NA	1		272.66.0	Nationwide Children's Hospital	TCGA-LN-A4A4-F69655	1203CF76-14BD-44F1-8C65-AD1544E7CB74	TCGA-LN-A4A4		M0	N1	T3	Stage III				Vietnam	Vietnam	22	15	0	Distal	D833214E-6C5D-44E7-84A9-898905051D32	7			NO	No	YES			Surgical Resection	NO	2		12	1	GX	2	NA	0	NA	No	M0	N1	T3
3	TCGA.L5.A4OI.01A	Partial Response	79	NA	2	No	272.66.0	Nationwide Children's Hospital	TCGA-L5-A4OI-F68826	BED585A0-D1B5-415E-8BF8-0675B1E88561	TCGA-L5-A4OI	Ann Arbor					NO		NO		United States	22	18	0	Distal	E0091383-6DAB-46FA-B6A6-BE6E426FBB86	5			NO	No	YES		Symptomatic	Endoscopic Biopsy	NO	20	NO	12	12	G2	8	NA	NA	48	Yes	MX	N3	T3
4	TCGA.L5.A4OM.01A	Progressive Disease	54	NA	1		272.66.0	Nationwide Children's Hospital	TCGA-L5-A4OM-F68828	B2BD11E4-F477-42F2-B950-C8EEAF35970D	TCGA-L5-A4OM	Ann arbor					NO	High grade dysplasia	NO		United States	22	18	0	Distal	AC3740F7-A62B-495F-AF49-5FBA9BF326D7	7			NO	No	YES		Symptomatic	Endoscopic Biopsy	NO	3	NO	12	12	GX	0	NA	NA	40	No		N0	T1
5	TCGA.L5.A4OG.01A	Complete Response	79	NA	NA	No	272.66.0	Nationwide Children's Hospital	TCGA-L5-A4OG-F68824	EFB58968-CE22-4D77-A0EE-938FE68F79D1	TCGA-L5-A4OG	Ann Arbor						High grade dysplasia			United States	22	18	0	Distal	3CF0259A-9837-40B4-BE29-2DA643A3C542	NA			NO	No	YES		Screening	Endoscopic Biopsy	YES	5	YES	12	12	G1	0	NA	NA	30	Yes	M0	N0	T1
6	TCGA.L5.A88Y.01A		76	35	0	No	362.55.0	Nationwide Children's Hospital	TCGA-L5-A88Y-F68838	B6A8ACAA-074F-460D-9D56-8DBE6DC2B6B5	TCGA-L5-A88Y	ann arbor									United States	22	19	0	Distal	9FC991D4-8C01-4EEE-B9CD-9A996CAF9693	0			NO	No	YES	surgical resection	Screening	Other method, specify:	YES	10	NO	12	12	GX	0	0	NA	50	Yes	MX	N0	T1
7	TCGA.L5.A8NW.01A		55	19	NA	No	382.51.0	Nationwide Children's Hospital			TCGA-L5-A8NW	ann arbor									United States	22	NA	0	Distal	122C2DA5-055F-4693-9CFF-C502465DF401	3			NO	No	YES		Symptomatic	Endoscopic Biopsy		18	NO	12	NA	GX	6	0	NA	15	No	M0	N1	T2
8	TCGA.S8.A6BV.01A	Progressive Disease	76	NA	NA	No	323.59.0	Nationwide Children's Hospital	TCGA-S8-A6BV-F62064	4F75CBD6-05DB-4E08-BC0D-1816FCD68CA3	TCGA-S8-A6BV	Indianapolis	MX	N0	T2	Stage IB	NO	High grade dysplasia	NO	United States	United States	22	11	0	Distal	279C992A-155D-4E8C-A660-526585E009A4	NA			NO	No	YES		Symptomatic	Endoscopic Biopsy	NO	16	NO	12	7	G2	2	NA	NA	NA	No	MX	N1	T3
9	TCGA.2H.A9GM.01A		53	NA	NA	Yes-UK	382.51.0	Nationwide Children's Hospital			TCGA-2H-A9GM	Rotterdam					YES				Netherlands	22	NA	0	Distal	5CE5877A-D27E-4AA4-9EF8-E8342E736C25	NA				No	YES	surgical resection	Symptomatic	Other method, specify:		13	NO	12	NA	G2	1	0	NA	NA	No	M0	N1	T1
10	TCGA.LN.A4A5.01A	Progressive Disease	49	NA	2		272.66.0	Nationwide Children's Hospital	TCGA-LN-A4A5-F69657	AF2E9B39-798E-4786-ADFA-6BFB7148446D	TCGA-LN-A4A5		M0	N0	T2	Stage IIA				Vietnam	Vietnam	22	15	0	Mid	4CB799C6-0577-49DD-A9D5-2927DB21A3C6	7			NO	No	YES			Surgical Resection	NO	NA		12	1	G2	NA	NA	0	NA	No	M0	N0	T2
11	TCGA.LN.A7HY.01A	Complete Response	50	NA	2	No	362.55.0	Nationwide Children's Hospital	TCGA-LN-A7HY-F69673	D0EA5792-A2B4-472D-8B43-1A1E20DA588B	TCGA-LN-A7HY									Vietnam	Vietnam	22	15	0	Proximal	6928B65E-351A-4417-9E84-F1AA4B839C1B	7		Never	NO	No	YES	Surgical Resection of the Esophagus	Symptomatic	Other method, specify:	NO	1		12	1	G2	1	NA	NA	NA	No	M0	N1	T3
12	TCGA.2H.A9GL.01A		74	NA	NA	Yes-UK	382.51.0	Nationwide Children's Hospital			TCGA-2H-A9GL	Rotterdam					YES				Netherlands	22	NA	0	Distal	50353E60-7E33-4E75-A39C-78ACD93C2A2D	NA				No	YES	surgical resection	Symptomatic	Other method, specify:		7	NO	12	NA	G3	2	0	NA	NA	No	M0	N1	T3
13	TCGA.IG.A3YA.01A	Complete Response	53	24	1	No	254.66.0	Nationwide Children's Hospital	TCGA-IG-A3YA-F53408	BBFAEBD2-DB27-41C6-880C-01BB149D9507	TCGA-IG-A3YA	Tver					NO		NO	Russia	Russia	22	11	0	Distal	75DF2D53-E4E4-421D-A7C2-A48B5E9A81E6	1			NO	No	YES		Symptomatic	Surgical Resection	NO	4	YES	12	12	G2	0	0	NA	37.5	No	M0	N0	T4
14	TCGA.JY.A6FB.01A	Complete Response	77	NA	0	Yes-USA	339.57.0	Nationwide Children's Hospital	TCGA-JY-A6FB-F59923	13F12F0E-337A-48E0-942F-7E90C4E1A402	TCGA-JY-A6FB	Toronto					YES	High grade dysplasia	NO		Canada	22	23	0	Distal	E24440D3-5236-4A75-9D6D-08E2A212DB8D	0	NO	Never	NO	No	YES			Endoscopic Biopsy	NO	24		12	5	G2	0	NA	NA	NA	Yes	M0	N0	T1
15	TCGA.JY.A938.01A	Progressive Disease	75	NA	0	Yes-USA	382.51.0	Nationwide Children's Hospital	TCGA-JY-A938-F71063	2663E65E-84F9-4BC9-9EEB-6ED379F3F1CF	TCGA-JY-A938	Toronto					YES	Negative/no dysplasia			Canada	22	16	0	Distal	960AE921-AC01-4389-8981-0AE60B0B39A0	0		Never	NO	No	YES		Symptomatic	Endoscopic Biopsy	NO	24	NO	12	3	G3	0	0	NA	NA	Yes	M0	N0	T3
16	TCGA.LN.A49Y.01A	Progressive Disease	77	NA	2		272.66.0	Nationwide Children's Hospital	TCGA-LN-A49Y-F69633	B2C45760-E1A2-4172-BB3E-2B1F5625C089	TCGA-LN-A49Y		M0	N0	T3	Stage IIA				Vietnam	Vietnam	22	15	0	Mid	3EAA856E-C902-45AB-A6F1-57E04986FAF6	7			NO	No	YES			Surgical Resection	NO	NA		12	1	G2	NA	NA	0	NA	No	M0	N0	T3
17	TCGA.LN.A5U6.01A	Complete Response	54	30	1	No	298.64.0	Nationwide Children's Hospital	TCGA-LN-A5U6-F69884	81049F76-B720-46ED-9BF4-5F425080D23B	TCGA-LN-A5U6									Vietnam	Vietnam	22	22	0	Distal	6F51BCCE-5FEA-400F-A313-6E6634DD70EC	3		Never	NO	No	YES		Symptomatic	Endoscopic Biopsy	NO	2		12	1	G2	1	NA	NA	24	No	M0	N1	T2
18	TCGA.L5.A88S.01A	Complete Response	84	25	NA	No	374.52.0	Nationwide Children's Hospital	TCGA-L5-A88S-F68835	E17AB354-BAFA-4930-AC7D-B499ECC23F57	TCGA-L5-A88S	ann arbor					NO	Negative/no dysplasia	NO		United States	22	19	0	Distal	F98FEBB8-DF64-4A37-BEF4-CED49C656180	NA			NO	No	YES		Symptomatic	Endoscopic Biopsy	NO	8	NO	12	12	GX	0	0	NA	30	No	MX	N0	T3
19	TCGA.JY.A6FD.01A	Complete Response	51	NA	0	No	339.57.0	Nationwide Children's Hospital	TCGA-JY-A6FD-F59821	74319F68-DB84-49CD-9E00-61DF2239F85B	TCGA-JY-A6FD	Toronto					NO	Negative/no dysplasia	NO		Canada	22	23	0	Distal	8CE178E3-91CE-4980-B448-FBC32828FDC2	0	NO	Never	NO	No	YES		Symptomatic	Endoscopic Biopsy	NO	26	NO	12	5	G1	0	NA	NA	NA	No	M0	N0	T3
20	TCGA.LN.A4A1.01A	Progressive Disease	60	NA	2		272.66.0	Nationwide Children's Hospital	TCGA-LN-A4A1-F69640	8732F857-CD8D-4027-A996-190EB17DE6CC	TCGA-LN-A4A1		M0	N0	T3	Stage IIA				Vietnam	Vietnam	22	15	0	Mid	EC9C437D-8DD2-4100-A68D-ACE84DAC63D6	7			NO	No	YES			Surgical Resection	NO	NA		12	1	G3	NA	NA	0	NA	No	M0	N0	T3
21	TCGA.JY.A6FA.01A		51	16	14	No	339.57.0	Nationwide Children's Hospital			TCGA-JY-A6FA	Toronto					YES	High grade dysplasia	NO		Canada	22	NA	0	Distal	A865BB9C-0134-4115-8049-7FCD0A298F4B	7		Never	NO	No	YES		Symptomatic	Endoscopic Biopsy		19	NO	12	NA	G2	4	NA	NA	35	No	M0	N1	T2
22	TCGA.JY.A93C.01A	Progressive Disease	47	NA	0	No	395.50.0	Nationwide Children's Hospital	TCGA-JY-A93C-F63697	F1A77762-018C-4C2D-87D6-00A2E2DF708F	TCGA-JY-A93C	Toronto					YES	Negative/no dysplasia	NO		Canada	22	18	0	Distal	880DEFDE-8BF3-4956-96AE-3441A304242F	0		Never	NO	No	YES		Symptomatic	Endoscopic Biopsy	YES	17	NO	12	3	G3	3	0	NA	NA	No	M0	N2	T3
23	TCGA.LN.A49O.01A	Progressive Disease	47	27	1		254.66.0	Nationwide Children's Hospital	TCGA-LN-A49O-F69618	A5B84371-69CD-4A9C-826B-EA02C6CC82CC	TCGA-LN-A49O		M0	N0	T3	Stage IIA				Vietnam	Vietnam	22	15	0	Mid	79B5A5FA-79A3-4200-868F-01F69E1FA173	7			NO	No	YES			Surgical Resection	NO	NA		12	1	G3	NA	NA	0	20	No	M0	N0	T3
24	TCGA.L7.A6VZ.01A	Complete Response	62	NA	NA		339.57.0	Nationwide Children's Hospital	TCGA-L7-A6VZ-F57598	66916385-BFB0-412E-99C1-89DB0450B346	TCGA-L7-A6VZ	Newark									United States	22	18	0	Mid	1C154CE7-0769-40B5-B8A0-FF60ABB6EF86	NA			NO	No	YES	Esophageal brushing	Symptomatic	Other method, specify:	NO	20	NO	12	3	G2	15	0	NA	NA	No	MX	N3	T3
25	TCGA.L5.A88Z.01A		70	NA	0	No	374.52.0	Nationwide Children's Hospital	TCGA-L5-A88Z-F68839	B5254507-D40C-4336-8978-23BC9B3AA237	TCGA-L5-A88Z	ann arbor					NO	Negative/no dysplasia	NO		United States	22	19	0	Mid	EB9468CF-043E-473C-8E1B-4CED3C48D3F1	0			NO	No	YES		Symptomatic	Endoscopic Biopsy	YES	8	NO	12	12	GX	2	0	NA	NA	No	M0	N1	T1
26	TCGA.JY.A6FH.01A	Progressive Disease	53	20	1	Yes-USA	339.57.0	Nationwide Children's Hospital	TCGA-JY-A6FH-F59925	60830B6B-C8FB-4B61-B2BB-AE16554250A3	TCGA-JY-A6FH	Toronto					YES	High grade dysplasia	NO		Canada	22	23	0	Distal	3F42E9E6-2002-41E0-AA24-C1911AD0BE34	7	NO	Never	NO	No	YES		Symptomatic	Endoscopic Biopsy	NO	18		12	5	G2	2	NA	NA	33	No	M0	N1	T2
27	TCGA.L5.A8NU.01A		84	NA	NA	Yes-USA	374.52.0	Nationwide Children's Hospital			TCGA-L5-A8NU	ann arbor									United States	22	NA	0	Distal	3F58547F-B8FD-4955-99D1-0C281279726B	NA				No	YES	surgical resection	Surveillance	Other method, specify:		NA	NO	12	NA	G3	NA	NA	NA	NA	No	M0	N0	T2
28	TCGA.2H.A9GG.01A		66	NA	NA	Yes-UK	382.51.0	Nationwide Children's Hospital			TCGA-2H-A9GG	Rotterdam					YES	Low grade dysplasia	NO		Netherlands	22	NA	0	Distal	AA6B43F2-0EA5-476E-9F35-FEADFA7B107F	NA	NO			No	YES	surgical resection	Symptomatic	Other method, specify:		19	NO	12	NA	G2	4	0	NA	NA	No	M0	N1	T3
29	TCGA.IG.A625.01A		60	NA	1	No	323.59.0	Nationwide Children's Hospital	TCGA-IG-A625-F57095	1EF8D7FA-BA78-427D-B864-8CF9E97AD10F	TCGA-IG-A625	Hanoi					NO	Negative/no dysplasia	NO	Vietnam	Vietnam	22	3	0	Distal	5534C8E4-A7CC-4382-B097-99F7971B827C	7			NO	No	YES			Endoscopic Biopsy	NO	8	YES	12	3	G2	5	NA	NA	NA	No	M0	N2	T3
30	TCGA.LN.A49U.01A	Complete Response	62	22	1		272.66.0	Nationwide Children's Hospital	TCGA-LN-A49U-F69906	97B87582-A57D-423B-B6AF-29B56120C990	TCGA-LN-A49U		M0	N0	T3	Stage IIA				Vietnam	Vietnam	22	22	0	Mid	87F54FBF-86A5-4889-B6CA-9323F426C96E	7			NO	No	YES			Surgical Resection	NO	NA		12	1	G1	NA	NA	0	40	No	M0	N0	T3
31	TCGA.V5.A7RE.01A	Progressive Disease	45	NA	0	No	362.55.0	Nationwide Children's Hospital	TCGA-V5-A7RE-F68617	D46C182D-7D3C-456C-B4CE-C344A4BA7A4E	TCGA-V5-A7RE	Durham	M0	N1	T3	Stage IIIA	YES	Low grade dysplasia	YES	United States	United States	22	4	0	Mid	5CA5453F-C853-4FE6-A86A-D8C34B6C90A6	0		Never	NO	No	YES		Symptomatic	Endoscopic Biopsy	NO	1	YES	12	12	G2	1	NA	NA	NA	No	M0	N0	T1
32	TCGA.Q9.A6FW.01A	Complete Response	61	NA	NA	No	323.59.0	Nationwide Children's Hospital	TCGA-Q9-A6FW-F64984	70E8D07D-5609-45EB-8096-9E733ACB1DB7	TCGA-Q9-A6FW	Atlanta						Negative/no dysplasia		United States	United States	22	17	0	Distal	14E8EEBC-2465-4CCB-A44D-D9E4CA638CC4	NA		Never		No	YES		Symptomatic	Endoscopic Biopsy	NO	62	NO	12	9	G2	3	NA	NA	75	No	M0	N2	T3
33	TCGA.2H.A9GR.01A		80	NA	NA	Yes-UK	382.51.0	Nationwide Children's Hospital			TCGA-2H-A9GR	Rotterdam					YES	High grade dysplasia			Netherlands	22	NA	0	Distal	57C262E8-178C-46F9-8DB7-EB260AF3A380	NA				No	YES	surgical resection	Symptomatic	Other method, specify:		3	NO	12	NA	G2	0	0	NA	NA	No	M0	N0	T3
34	TCGA.VR.A8ER.01A		54	10	1	No	374.52.0	Nationwide Children's Hospital			TCGA-VR-A8ER	Barretos	M0	N1	T4	Stage III	NO		NO	Brazil	Brazil	22	NA	0	Distal	95F31D29-6A25-4646-802D-9BE58B40E873	1		Never	NO	No	YES		Symptomatic	Endoscopic Biopsy		14	YES	12	NA	GX	3	3	NA	12.25	No	M0	N1	T4
35	TCGA.IG.A97H.01A	Complete Response	36	16	1		395.50.0	Nationwide Children's Hospital	TCGA-IG-A97H-F68710	48F9B93F-8D88-4590-AC32-704DCCBF38E8	TCGA-IG-A97H	Hanoi					NO	Negative/no dysplasia	NO	Vietnam	Vietnam	22	12	0	Distal	FA184235-0495-404B-9C8A-EEF95CDA103C	4			NO	No	YES			Endoscopic Biopsy	NO	NA	YES	12	12	G3	NA	NA	NA	10	No	M0	NX	T3
36	TCGA.IG.A3I8.01A	Complete Response	51	NA	NA	No	254.66.0	Nationwide Children's Hospital	TCGA-IG-A3I8-F36503	031734F5-50B1-4481-8421-352BF71E9AFF	TCGA-IG-A3I8	Tver					NO		NO	Russia	Russia	22	31	0	Distal	F036DB74-06C5-48B6-B5F2-70B50C3C00EF	NA			NO	No	YES	Surgical resection	Symptomatic	Other method, specify:	NO	5	YES	12	10	G2	0	0	NA	NA	No	M0	N0	T3
37	TCGA.L5.A8NL.01A		56	NA	NA	No	382.51.0	Nationwide Children's Hospital	TCGA-L5-A8NL-F68846	C53FC7E3-509E-4819-B857-C4207179E59D	TCGA-L5-A8NL	ann arbor									United States	22	19	0	Distal	632711FC-2910-4BF0-BEB4-BC8AB1B3D9BB	0			NO	No	YES		Symptomatic	Endoscopic Biopsy	YES	9	NO	12	12	GX	4	0	NA	NA	No	M0	N1	T3
38	TCGA.LN.A7HZ.01A	Complete Response	49	24	1	No	362.55.0	Nationwide Children's Hospital	TCGA-LN-A7HZ-F69678	DDAAAA80-AC5D-4565-8629-9DADE4F3563F	TCGA-LN-A7HZ									Vietnam	Vietnam	22	15	0	Proximal	4311E87E-97AF-44B2-A085-637833A40163	7		Never	NO	No	YES	Surgical Resection of the Esophagus	Symptomatic	Other method, specify:	NO	NA	NO	12	1	G2	NA	NA	NA	25	No	M0	N0	T2
39	TCGA.VR.A8ET.01A		64	NA	NA		419.47.0	Nationwide Children's Hospital			TCGA-VR-A8ET	Barretos	M0	NX	T2	Stage IIA	NO			Brazil	Brazil	22	NA	0	Distal	5F0E9E81-6F39-4D57-8F9B-E305C3E3E575	3			YES	No	YES			Endoscopic Biopsy		17	YES	12	NA	G2	0	NA	1	NA	No	M0	N0	T2
40	TCGA.L5.A88T.01A	Complete Response	86	15	0	No	362.55.0	Nationwide Children's Hospital	TCGA-L5-A88T-F68836	9F72040D-3639-41AE-9AAA-20F7A9255AB3	TCGA-L5-A88T	ann arbor					NO	Negative/no dysplasia	NO		United States	22	19	0	Distal	79DC13FD-890A-4E5B-B6F7-95898EBEADCC	0		Never	NO	No	YES		Screening	Endoscopic Biopsy	NO	11	NO	12	12	GX	2	0	NA	17.5	Yes	M0	N1	T2
41	TCGA.L5.A43E.01A	Complete Response	74	21	0	Yes-USA	254.66.0	Nationwide Children's Hospital	TCGA-L5-A43E-F68820	E2D5A7FF-91C3-4F49-A327-E5E107CC57E3	TCGA-L5-A43E	Ann Arbor					YES	High grade dysplasia	NO		United States	22	18	0	Distal	4644D90E-2626-4C4F-87FF-B7487337285B	0	NO	Never	NO	No	YES		Symptomatic	Endoscopic Biopsy	NO	10	NO	12	12	GX	0	0	NA	15	No	M0	N0	T1
42	TCGA.IG.A4QS.01A	Complete Response	71	NA	NA		272.66.0	Nationwide Children's Hospital	TCGA-IG-A4QS-F51469	07D39205-9F87-40AC-A42C-099897B7DD5E	TCGA-IG-A4QS	Kiev								Ukraine	Ukraine	22	19	0	Distal	B1FA80A7-0FB7-4363-9CC5-9E437FA1E58B	NA		Never	NO	No	YES		Symptomatic	Endoscopic Biopsy	NO	6	NO	12	11	G3	6	NA	NA	NA	No	M0	N2	T3
43	TCGA.IG.A5B8.01A		72	23	5	No	298.64.0	Nationwide Children's Hospital			TCGA-IG-A5B8	Lviv					NO		NO	Ukraine	Ukraine	22	NA	0	Distal	65034689-F2DB-4728-A770-75B8417F4FD4	5			NO	No	YES		Symptomatic	Endoscopic Biopsy		1	NO	12	NA	G1	0	NA	NA	75	No	M0	N0	T3
44	TCGA.VR.A8EW.01A		57	27	1	No	374.52.0	Nationwide Children's Hospital			TCGA-VR-A8EW	Barretos	M0	N2	T3	Stage IIIB	NO		NO	Brazil	Brazil	22	NA	0	Mid	22679454-B054-4619-B9B0-07D7148298FB	1	NO	Never	NO	No	YES		Symptomatic	Endoscopic Biopsy		13	YES	12	NA	G2	4	4	NA	10	No	M0	N2	T3
45	TCGA.L5.A8NQ.01A		71	19	8	No	374.52.0	Nationwide Children's Hospital			TCGA-L5-A8NQ	ann arbor									United States	22	NA	0	Mid	8F7C7B0F-F995-4EE5-8CEE-C115FC2FAD3D	7				No	YES		Symptomatic	Endoscopic Biopsy		3	NO	12	NA	G3	0	0	NA	60	No	M0	N0	T2
46	TCGA.IC.A6RE.01A	Complete Response	59	NA	NA	Yes-USA	339.57.0	Nationwide Children's Hospital	TCGA-IC-A6RE-F69545	6CC471E6-A10A-4A48-B7EC-E7D8A20E7580	TCGA-IC-A6RE	Piitsburgh									United States	22	13	0	Distal	5E2B0C24-E319-48BB-9882-1C27AA21DE62	NA	YES			No	YES		Symptomatic	Endoscopic Biopsy	NO	38	YES	12	1	G2	2	NA	NA	40	No	M0	N1	T1
47	TCGA.VR.A8EP.01A	Complete Response	51	15	NA	No	419.47.0	Nationwide Children's Hospital	TCGA-VR-A8EP-F67072	7FBAEAB7-BC43-4BA2-B02F-5038AB01D90F	TCGA-VR-A8EP	Barretos	M0	NX	T3	Stage IIB	NO			Brazil	Brazil	22	30	0	Mid	D8A9D96D-3B81-42D9-B95A-800E82548C60	NA		Current	YES	No	YES		Symptomatic	Endoscopic Biopsy	NO	27	NO	12	10	G3	4	NA	1	54	No	M0	N2	T3
48	TCGA.IG.A97I.01A	Complete Response	58	NA	NA	No	395.50.0	Nationwide Children's Hospital	TCGA-IG-A97I-F65739	65148602-B7B0-440B-A828-0D594F290CEE	TCGA-IG-A97I	Lviv					NO			Ukraine	Ukraine	22	29	0	Distal	B6ECBBFA-6057-431B-8902-0DB88FA1BE0B	NA		Never	NO	No	YES	Surgery	Symptomatic	Other method, specify:	NO	4		12	9	G2	0	NA	NA	NA	No	M0	N0	T2
49	TCGA.JY.A93D.01A	Progressive Disease	51	NA	1	Yes-USA	395.50.0	Nationwide Children's Hospital	TCGA-JY-A93D-F71137	F9D4D57A-ED92-4C06-B02F-3A3992951EFE	TCGA-JY-A93D	Toronto					YES	High grade dysplasia			Canada	22	18	0	Distal	FA2BA621-C6AA-4C49-94FD-B8F3D5C2304F	1		Never	NO	No	YES		Symptomatic	Endoscopic Biopsy	NO	39	YES	12	3	G3	14	0	NA	NA	No	M0	N3	T2
50	TCGA.R6.A8WC.01A	Stable Disease	56	15	NA	Yes-USA	382.51.0	Nationwide Children's Hospital	TCGA-R6-A8WC-F72058	D5B251E7-3167-4DE7-BED3-085D26F2C00D	TCGA-R6-A8WC	houston	M0	N0	T3	Stage IIA	NO	Negative/no dysplasia	NO		United States	22	7	0	Distal	52CE3C80-CF79-4574-B284-7395EA358251	2	NO	Never	NO	No	YES		Screening	Endoscopic Biopsy	NO	NA	NO	12	4	G2	NA	NA	NA	3	No
51	TCGA.L5.A8NJ.01A		77	NA	2	No	374.52.0	Nationwide Children's Hospital	TCGA-L5-A8NJ-F68844	E82A990B-6ECC-44E5-ADA2-F1A89A507234	TCGA-L5-A8NJ	ann arbor									United States	22	19	0	Distal	4C739921-6BBC-46CE-84A4-00B4E9B41F97	7				No	YES		Symptomatic	Endoscopic Biopsy	YES	11	NO	12	12	GX	4	NA	NA	NA	No	M0	N1	T3
52	TCGA.L5.A8NE.01A		77	14	NA	No	382.51.0	Nationwide Children's Hospital	TCGA-L5-A8NE-F68842	0A0C523A-B9CA-4638-86A3-58A089D4C3BF	TCGA-L5-A8NE	Ann Arbor					NO				United States	22	19	0	Distal	15C7E44F-1140-4095-9002-F29CEBACF1EF	0				No	YES		Symptomatic	Endoscopic Biopsy	YES	12	NO	12	12	GX	1	0	NA	58	No	M0	N1	T2
53	TCGA.L5.A8NS.01A		76	NA	NA	No	382.51.0	Nationwide Children's Hospital	TCGA-L5-A8NS-F68849	3B90BB09-1476-4332-8595-C01BA2873A50	TCGA-L5-A8NS	ann arbor					YES				United States	22	19	0	Distal	7D2F8BAD-0801-408A-8684-4AD7961E1849	0				No	YES	surgical resection	Symptomatic	Other method, specify:	YES	3	YES	12	12	GX	0	0	NA	80	No	M0	N0	T3
54	TCGA.R6.A6L4.01A	Progressive Disease	27	15	NA	Yes-USA	323.59.0	Nationwide Children's Hospital	TCGA-R6-A6L4-F72051	95FA4FB5-8CAB-4E7B-A3CE-455BE6967A6D	TCGA-R6-A6L4	Houston	M0	N1	T3	Stage IIIA	NO	Negative/no dysplasia	NO	United States	United States	22	7	0	Distal	CF0A428B-E225-4E11-83D9-1080F563A2FE	NA		Never	NO	No	YES		Symptomatic	Endoscopic Biopsy	NO	NA	YES	12	4	G2	NA	NA	0	11	No
55	TCGA.LN.A49X.01A	Complete Response	44	NA	NA		272.66.0	Nationwide Children's Hospital	TCGA-LN-A49X-F69631	6300106D-5AE5-4184-9CFE-CCD9A73EB76E	TCGA-LN-A49X		M0	N0	T3	Stage IIA				Vietnam	Vietnam	22	15	0	Mid	885EB1D5-BEDF-4F5C-9416-2116247A0DF6	NA			NO	No	YES			Surgical Resection	NO	NA		12	1	G2	NA	NA	0	NA	No	M0	N0	T3
56	TCGA.LN.A9FP.01A	Progressive Disease	60	NA	0	No	395.50.0	Nationwide Children's Hospital	TCGA-LN-A9FP-F69781	B30422F6-88B4-456C-8D36-4B71FB0F42D8	TCGA-LN-A9FP									Vietnam	Vietnam	22	19	0	Mid	EDF38024-05EA-43E0-8D82-A25CE8942F57	0		Never	NO	No	YES	Tumor Resection	Symptomatic	Other method, specify:	NO	NA	NO	12	1	G3	NA	NA	NA	NA	No	M0	N0	T2
57	TCGA.VR.A8EX.01A		63	23	NA	No	374.52.0	Nationwide Children's Hospital			TCGA-VR-A8EX	Barretos	M1a	N1	T1	Stage IVA	NO	Negative/no dysplasia	NO	Brazil	Brazil	22	NA	0	Mid	2B8284E6-FAD0-4EE5-AA62-19A8C5F4637D	NA		Never	NO	No	YES		Symptomatic	Endoscopic Biopsy		34	NO	12	NA	G2	9	9	NA	10	No	M1a	N1	T1
58	TCGA.L5.A4ON.01A	Complete Response	65	35	NA		272.66.0	Nationwide Children's Hospital	TCGA-L5-A4ON-F71382	D9E7CDFF-5156-4DFA-BC03-CA1F82B22570	TCGA-L5-A4ON	Ann Arbor					NO	High grade dysplasia	NO		United States	22	24	0	Distal	B341EACC-33D2-4D57-A589-7B68AD3242DD	0			YES	No	YES		Symptomatic	Endoscopic Biopsy	NO	10		12	3	GX	1	NA	1	10	No		N1	T1
59	TCGA.VR.A8EO.01A	Complete Response	49	NA	5	No	374.52.0	Nationwide Children's Hospital	TCGA-VR-A8EO-F65276	9FCE5741-AF9B-4CC6-A1DC-D4FF3952B976	TCGA-VR-A8EO	Barretos	M0	N0	T3	Stage IIA	NO	Negative/no dysplasia	NO	Brazil	Brazil	22	21	0	Distal	A2F9566B-2716-4AF2-8161-DADE401EE9A3	5	NO	Never	NO	No	YES		Symptomatic	Endoscopic Biopsy	NO	8	NO	12	9	G3	0	NA	NA	NA	No	M0	N0	T3
60	TCGA.LN.A49M.01A	Complete Response	62	NA	NA		272.66.0	Nationwide Children's Hospital	TCGA-LN-A49M-F69768	28BE31BF-FEB1-44EF-A421-AE05616C56C8	TCGA-LN-A49M		M0	N0	T2	Stage IIA				Vietnam	Vietnam	22	19	0	Distal	2227DB13-839F-4E66-997C-9205286FF20A	NA			NO	No	YES			Surgical Resection	NO	NA		12	1	G1	NA	NA	0	NA	No	M0	N0	T2
61	TCGA.LN.A8I0.01A	Complete Response	52	23	1	No	374.52.0	Nationwide Children's Hospital	TCGA-LN-A8I0-F69693	858C5174-5236-4E02-B9CE-BF6A4745890D	TCGA-LN-A8I0									Vietnam	Vietnam	22	21	0	Distal	FF41E92C-67F9-448B-B0F4-064D4349D3C1	7		Never	NO	No	YES	Tumor Resection	Symptomatic	Other method, specify:	NO	2	NO	12	1	G2	0	NA	NA	15	No	M0	N0	T2
62	TCGA.V5.AASX.01A	Progressive Disease	74	14	0	No	395.50.0	Nationwide Children's Hospital	TCGA-V5-AASX-F68624	ED5B0635-C5B5-442C-BCD4-A8AF33873ADB	TCGA-V5-AASX	Durham	M1	N2	T3	Stage IV	YES	High grade dysplasia	YES	United States	United States	22	4	0	Distal	C7F3EC5D-5832-4C6C-93E0-8D6D074E32CD	1		Never		No	YES		Symptomatic	Endoscopic Biopsy	NO	NA	YES	12	12	G2	NA	NA	NA	NA	No
63	TCGA.LN.A49S.01A	Progressive Disease	59	19	NA		254.66.0	Nationwide Children's Hospital	TCGA-LN-A49S-F69621	6BAAA38E-C45E-423A-8988-36D0A5DB457B	TCGA-LN-A49S		M0	N0	T3	Stage IIA				Vietnam	Vietnam	22	15	0	Distal	7127F2D2-F7D6-42F3-9318-B1B64F194BD4	NA			NO	No	YES			Surgical Resection	NO	NA		12	1	G2	NA	NA	0	40	No	M0	N0	T3
64	TCGA.Z6.A8JD.01A	Complete Response	53	NA	NA	No	374.52.0	Nationwide Children's Hospital	TCGA-Z6-A8JD-F69057	F2B99F09-8527-4CCA-BF07-1B9D719647FD	TCGA-Z6-A8JD	Saint petersburg								Russia	Russia	22	24	0	Mid	D20A4E4F-6843-4776-B04E-E91384B31AF0	NA	NO			No	YES	Surgical Resection	Symptomatic	Other method, specify:	NO	19	NO	12	12	G2	0	0	NA	NA	No	M0	N0	T3
65	TCGA.L5.A88V.01A		60	23	4	No	362.55.0	Nationwide Children's Hospital	TCGA-L5-A88V-F68837	1F7F416B-8783-4ECB-962F-5C17A8B7AC05	TCGA-L5-A88V	ann arbor					NO	Negative/no dysplasia	NO		United States	22	19	0	Distal	7223CA3A-62B1-483B-84C5-035A550167DF	1		Never	NO	No	YES	surgical resection	Screening	Other method, specify:	YES	15	NO	12	12	GX	1	0	NA	30	No	MX	N1	T3
66	TCGA.IG.A7DP.01A	Complete Response	50	NA	NA		339.57.0	Nationwide Children's Hospital	TCGA-IG-A7DP-F62771	3E819EF2-D579-49A7-99E6-18B38460656A	TCGA-IG-A7DP									Bulgaria	Bulgaria	22	24	0	Mid	20DCBB8D-A067-4764-9750-3FAB594B7B59	NA		Never		No	YES	Surgical resection	Symptomatic	Other method, specify:	NO	NA		12	7	G2	NA	NA	NA	NA	No	MX	NX	T4a
67	TCGA.KH.A6WC.01A	Complete Response	82	NA	NA	No	339.57.0	Nationwide Children's Hospital	TCGA-KH-A6WC-F64922	86A3A5C9-036A-4FCE-95B0-3559CF5AD577	TCGA-KH-A6WC	New York	M0	N0	T1	Stage IA	NO		NO	United States	United States	22	16	0	Mid	CE3CC895-EF81-433A-A018-F7614F522B9B	3		Never	NO	No	YES		Symptomatic	Endoscopic Biopsy	NO	NA	NO	12	9	GX	NA	NA	0	50	No	M0	N0	T1
68	TCGA.JY.A93E.01A	Stable Disease	61	NA	0	No	382.51.0	Nationwide Children's Hospital	TCGA-JY-A93E-F69646	5241D86C-7305-498B-A1A6-C6C1C1E60392	TCGA-JY-A93E	Toronto					NO	Negative/no dysplasia			Canada	22	15	0	Distal	5FB914C8-ED6A-4AB2-A75F-BD2A430B6D48	0		Never	NO	No	YES		Screening	Endoscopic Biopsy	NO	43	YES	12	1	G3	1	0	NA	NA	No	M0	N1	T3
69	TCGA.VR.A8EY.01A	Complete Response	44	NA	NA	No	374.52.0	Nationwide Children's Hospital	TCGA-VR-A8EY-F67073	ED6801CA-DD2A-47E7-8FEA-AF13DA16FD4D	TCGA-VR-A8EY	Barretos	M0	NX	T3	Stage IIA	NO	Negative/no dysplasia	NO	Brazil	Brazil	22	30	0	Distal	EC9AB418-167B-4038-8666-E0EBD955032C	NA	NO	Never	NO	No	YES		Symptomatic	Endoscopic Biopsy	NO	32	NO	12	10	G1	0	NA	NA	NA	No	M0	N0	T3
70	TCGA.2H.A9GJ.01A		57	NA	NA	Yes-UK	382.51.0	Nationwide Children's Hospital			TCGA-2H-A9GJ	Rotterdam					YES	High grade dysplasia			Netherlands	22	NA	0	Distal	8AB47167-D1A1-4114-8788-8FCD6F213FF7	NA				No	YES	surgical resection	Symptomatic	Other method, specify:		19	NO	12	NA	G2	0	0	NA	NA	No	M0	N0	T1
71	TCGA.LN.A7HX.01A	Complete Response	72	23	1	No	339.57.0	Nationwide Children's Hospital	TCGA-LN-A7HX-F69776	20C2CD50-862B-4B65-8561-059A486104B7	TCGA-LN-A7HX									Vietnam	Vietnam	22	19	0	Mid	375710FC-C20F-44DE-AE74-DC8860EF92D3	7		Never	NO	No	YES	Surgical Resection of the Esophagus	Symptomatic	Other method, specify:	NO	NA	NO	12	1	G2	NA	NA	NA	50	No	M0	N0	T2
72	TCGA.VR.AA4D.01A	Stable Disease	53	NA	NA	No	382.51.0	Nationwide Children's Hospital	TCGA-VR-AA4D-F65278	97A8ECAD-1585-41E9-992F-83E64DE2C373	TCGA-VR-AA4D	Barretos	M0	NX	T1	Stage IA	NO	Negative/no dysplasia	NO	Brazil	Brazil	22	13	0	Distal	BDCB4034-893E-413B-8DFF-3221112ABD8E	NA		Never	NO	No	YES		Symptomatic	Endoscopic Biopsy	NO	25	NO	12	10	G2	6	NA	NA	NA	No	M0	N1	T1
73	TCGA.L5.A893.01A		71	19	0	Yes-USA	374.52.0	Nationwide Children's Hospital	TCGA-L5-A893-F68841	42777386-2B87-4ACB-9E43-1032777F533E	TCGA-L5-A893	ann arbor						High grade dysplasia			United States	22	19	0	Distal	77AF4BF9-86D3-425B-89FC-0A5D4DA4CAEB	0			NO	No	YES		Symptomatic	Endoscopic Biopsy	YES	10	NO	12	12	GX	0	0	NA	52	No	M0	N0	T1
74	TCGA.2H.A9GI.01A		68	NA	NA	Yes-UK	382.51.0	Nationwide Children's Hospital			TCGA-2H-A9GI	Rotterdam					YES				Netherlands	22	NA	0	Distal	55A2F1D0-1B7C-4587-A45B-ECF2D426D060	NA				No	YES	surgical resection	Symptomatic	Other method, specify:		8	NO	12	NA	G2	4	0	NA	NA	No	M0	N1	T3
75	TCGA.Z6.AAPN.01A	Complete Response	57	NA	NA		419.47.0	Nationwide Children's Hospital	TCGA-Z6-AAPN-F69061	5CD13BF5-1917-4865-9725-DAC150008C2D	TCGA-Z6-AAPN	Saint Petersburg								Russia	Russia	22	24	0	Distal	2558374A-AD81-420F-BCA5-F2E61B4F7927	NA				No	YES				NO	11		12	12	G1	0	NA	NA	1	No	M0	N0	T3
76	TCGA.LN.A8I1.01A	Complete Response	67	NA	0	No	374.52.0	Nationwide Children's Hospital	TCGA-LN-A8I1-F69695	DABA8495-D19A-4AEF-B854-FA777DDDC6B8	TCGA-LN-A8I1									Vietnam	Vietnam	22	16	0	Mid	DCC53611-C1BF-42BB-94CD-91BDAD5CC080	0		Never	NO	No	YES	Tumor Resection	Symptomatic	Other method, specify:	NO	NA	NO	12	1	G3	NA	NA	NA	NA	No	M0	N0	T2
77	TCGA.LN.A49W.01A	Complete Response	73	33	NA		272.66.0	Nationwide Children's Hospital	TCGA-LN-A49W-F69627	E8F98A3A-67D6-41E4-B220-CBCCA063F4BB	TCGA-LN-A49W		M0	N1	T3	Stage III				Vietnam	Vietnam	22	15	0	Mid	2A064650-A9C9-48FE-BF0F-B1840B43B51A	NA			NO	No	YES			Surgical Resection	NO	2		12	1	G3	2	NA	0	40	No	M0	N1	T3
78	TCGA.V5.AASW.01A	Progressive Disease	72	NA	NA	No	419.47.0	Nationwide Children's Hospital	TCGA-V5-AASW-F68623	D7A1DD36-3B43-4780-9564-EB10345412E2	TCGA-V5-AASW	Durham	M0	N1	T3	Stage IIIA	YES	High grade dysplasia	YES	United States	United States	22	4	0	Mid	1976B2E8-665F-44BF-ADA0-36C8C773BF94	NA		Never	NO	No	YES		Symptomatic	Endoscopic Biopsy	NO	NA	YES	12	12	G3	NA	NA	0	NA	No
79	TCGA.IG.A8O2.01A	Complete Response	62	19	1	No	374.52.0	Nationwide Children's Hospital	TCGA-IG-A8O2-F68709	2EF41295-FB95-4CB7-A35C-9C0B8860F960	TCGA-IG-A8O2	Hanoi					NO	Negative/no dysplasia	NO	Vietnam	Vietnam	22	12	0	Distal	E05F0F59-327E-4F6C-87EA-09F97262904A	7			NO	No	YES			Endoscopic Biopsy	NO	20	YES	12	12	G3	6	NA	NA	15	No	M0	N2	T3
80	TCGA.VR.A8Q7.01A	Complete Response	60	16	2	No	382.51.0	Nationwide Children's Hospital	TCGA-VR-A8Q7-F64734	DCA6B8EF-FC25-4566-8629-538E72F854D2	TCGA-VR-A8Q7	Barretos	M0	N1	T3	Stage IIIA	NO	Negative/no dysplasia	NO	Brazil	Brazil	22	10	0	Distal	D765A887-8918-42F2-9AC4-760AFB286CA5	7		Never	NO	No	YES		Symptomatic	Endoscopic Biopsy	NO	87	YES	12	9	G3	3	3	NA	13.5	No	M0	N1	T3
81	TCGA.JY.A939.01A	Stable Disease	77	NA	0	No	382.51.0	Nationwide Children's Hospital	TCGA-JY-A939-F70508	82DB17E8-F305-4A15-A7AE-8855E8152977	TCGA-JY-A939	Toronto					YES	Negative/no dysplasia	NO		Canada	22	19	0	Distal	070501EF-2018-4D75-A592-B006FDFE0A23	0		Never	NO	No	YES		Symptomatic	Endoscopic Biopsy	NO	48	NO	12	2	G3	1	0	NA	NA	No	M0	N1	T1
82	TCGA.L5.A4OX.01A	Complete Response	60	NA	NA	Yes-USA	298.64.0	Nationwide Children's Hospital	TCGA-L5-A4OX-F71378	EA72E5B7-6B5B-4389-9289-7EEB4008AAB0	TCGA-L5-A4OX	Ann Arbor						High grade dysplasia	YES		United States	22	24	0	Distal	D82849F3-1386-417B-9CA5-3F60915984AB	0	YES		NO	No	YES		Symptomatic	Endoscopic Biopsy	NO	15	NO	12	3	GX	3	NA	NA	28.75	No	M0	N1	T2
83	TCGA.L5.A4OU.01A		81	NA	NA	No	298.64.0	Nationwide Children's Hospital	TCGA-L5-A4OU-F68833	D3B067D4-FE78-4C51-B8F0-FC3979C542AF	TCGA-L5-A4OU	Ann Arbor					NO				United States	22	19	0	Distal	FD3A1BBE-B5E9-4F8D-9FD0-9674AEB03226	0				No	YES		Symptomatic	Endoscopic Biopsy	YES	12	NO	12	12	GX	0	NA	NA	30	No	M0	N0	T3
84	TCGA.R6.A8WG.01A		60	NA	NA	No	382.51.0	Nationwide Children's Hospital			TCGA-R6-A8WG	Houston	M0	N0	T3	Stage IIA	NO	Negative/no dysplasia	NO		United States	22	NA	0	Distal	4771CE60-3461-406C-BC8D-1E7144368882	NA		Never	NO	No	YES		Symptomatic	Endoscopic Biopsy		NA	NO	12	NA	G3	NA	NA	NA	NA	No
85	TCGA.L5.A8NV.01A		75	NA	NA	No	382.51.0	Nationwide Children's Hospital			TCGA-L5-A8NV	ann arbor									United States	22	NA	0	Distal	33D3C559-3D69-49FD-95B1-5FF5920AE550	NA				No	YES		Symptomatic	Endoscopic Biopsy		4	NO	12	NA	G3	0	0	NA	NA	No	M0	N0	T3
86	TCGA.L5.A8NF.01A		57	15	NA	No	382.51.0	Nationwide Children's Hospital			TCGA-L5-A8NF	ann Arbor									United States	22	NA	0	Distal	6D52F80F-9CF2-4941-8152-E29472CD4FB7	0			NO	No	YES		Screening	Endoscopic Biopsy		3	NO	12	NA	GX	1	0	NA	60	No	M1a	N0	T1
87	TCGA.Z6.A9VB.01A	Complete Response	53	NA	NA		382.51.0	Nationwide Children's Hospital	TCGA-Z6-A9VB-F69060	D0919D08-E041-470D-9ED5-DFCB1B179926	TCGA-Z6-A9VB	Saint Petersburg								Russia	Russia	22	24	0	Distal	103C7DB0-AF17-41E9-9B2B-E818CB85F583	NA				No	YES				NO	NA		12	12	G2	NA	NA	NA	NA	No	M0	N1	T3
88	TCGA.L5.A4OP.01A		67	38	NA	No	272.66.0	Nationwide Children's Hospital	TCGA-L5-A4OP-F68832	054A8D00-E2F3-4ADF-B02D-A64665F0010A	TCGA-L5-A4OP	Ann Arbor							YES		United States	22	19	0	Distal	A3A10AFC-086C-4FFD-BA9B-E056C60AB8DA	0				No	YES		Symptomatic	Endoscopic Biopsy	YES	11	YES	12	12	G2	0	NA	NA	30	No	MX	N0	T1
89	TCGA.L5.A8NH.01A		54	NA	7	No	382.51.0	Nationwide Children's Hospital			TCGA-L5-A8NH	ann arbor						High grade dysplasia			United States	22	NA	0	Distal	946EC5FC-1AE1-4D7F-B7B8-B9F696B6DAB9	7				No	YES		Symptomatic	Endoscopic Biopsy		3	YES	12	NA	GX	1	0	NA	NA	No	M1	N0	T1
90	TCGA.LN.A7HW.01A	Complete Response	59	20	2	No	362.55.0	Nationwide Children's Hospital	TCGA-LN-A7HW-F69671	8B2DC84D-40F1-48FF-82B0-C1A60B2D0EF1	TCGA-LN-A7HW									Vietnam	Vietnam	22	15	0	Mid	849703F5-2A3F-4A33-ACBC-02FE3D09650B	7		Never	NO	No	YES	Surgical Resection of the Esophagus	Symptomatic	Other method, specify:	NO	NA	NO	12	1	G2	NA	NA	NA	40	No	M0	N0	T2
91	TCGA.L7.A56G.01A	Progressive Disease	65	NA	NA	No	272.66.0	Nationwide Children's Hospital	TCGA-L7-A56G-F51517	126A8332-BB8C-4AE3-8C90-C62AAA7D626E	TCGA-L7-A56G	Newark	M0	NX	T2					United States	United States	22	20	0	Mid	6D986739-7DEC-459C-83AA-F8CC8CAA34CF	NA		Never	NO	No	YES		Symptomatic	Endoscopic Biopsy	NO	NA	NO	12	11	G3	NA	NA	NA	NA	No
92	TCGA.LN.A7HV.01A	Complete Response	58	28	2	No	362.55.0	Nationwide Children's Hospital	TCGA-LN-A7HV-F69897	C645A6FC-CD22-4060-9FEB-E31F2150AB9C	TCGA-LN-A7HV									Vietnam	Vietnam	22	22	0	Mid	0691CE37-89E0-4E36-A056-3AE7578FB8F3	7			NO	No	YES	Surgical Resection of the Esophagus	Symptomatic	Other method, specify:	NO	NA	NO	12	1	G1	NA	NA	NA	15	No	M0	N0	T2
93	TCGA.IG.A5S3.01A	Complete Response	69	NA	1		298.64.0	Nationwide Children's Hospital	TCGA-IG-A5S3-F63463	19381990-7307-46F0-9133-159A766CF0A4	TCGA-IG-A5S3	Tver					NO			Russia	Russia	22	11	0	Proximal	F337A28F-8F15-4447-B4D8-BFC6820EEED5	7			NO	No	YES	Surgical resection		Other method, specify:	NO	2		12	8	G2	0	NA	NA	NA	No	M0	N0	T3
94	TCGA.L5.A4OT.01A	Stable Disease	77	NA	NA		298.64.0	Nationwide Children's Hospital	TCGA-L5-A4OT-F71380	72B55122-F94E-4052-8AF8-D671BC357F15	TCGA-L5-A4OT	Ann Arbor									United States	22	24	0	Distal	970476B1-489B-4FDF-8D02-32E18354A3DA	7			NO	No	YES		Symptomatic	Endoscopic Biopsy	NO	11	NO	12	3	GX	6	NA	NA	40	No	M1a	N1	T3
95	TCGA.L5.A4OH.01A	Complete Response	71	NA	NA	No	272.66.0	Nationwide Children's Hospital	TCGA-L5-A4OH-F68825	089B9095-0F56-41DE-9F0B-A7558E2391A5	TCGA-L5-A4OH	Ann Arbor					NO		NO		United States	22	18	0	Distal	85B3EC36-3972-45B1-B6EC-54469032C9AE	NA			NO	No	YES		Symptomatic	Endoscopic Biopsy	NO	9	YES	12	12	GX	0	0	NA	60	No	M0	N0	T1
96	TCGA.L5.A8NR.01A		81	21	NA	No	382.51.0	Nationwide Children's Hospital	TCGA-L5-A8NR-F68848	ADA2A2AB-1038-4C86-B701-22C346561BA9	TCGA-L5-A8NR	ann arbor									United States	22	19	0	Distal	D4FA4E49-882C-4DE1-88AD-C5EC69D63220	NA				No	YES		Symptomatic	Endoscopic Biopsy	YES	10	NO	12	12	GX	7	0	NA	15	No	M0	N1	T3
97	TCGA.JY.A6FE.01A		49	20	1	No	339.57.0	Nationwide Children's Hospital			TCGA-JY-A6FE	Toronto					NO	Negative/no dysplasia	NO		Canada	22	NA	0	Distal	9CAF3B78-95E8-4257-A803-0A3EF905146D	7		Never	NO	No	YES		Symptomatic	Endoscopic Biopsy		35	YES	12	NA	G3	8	NA	NA	29	No	M0	N1	T3
98	TCGA.IG.A4P3.01A	Progressive Disease	48	27	NA	No	272.66.0	Nationwide Children's Hospital	TCGA-IG-A4P3-F57672	835809EF-2215-4082-80C2-CC41DC5390E0	TCGA-IG-A4P3	Lviv								Ukraine	Ukraine	22	19	0	Mid	77F27762-43C2-4CF6-B760-11EB3BA27BA6	NA			NO	No	YES			Surgical Resection	NO	15		12	3	G2	2	NA	NA	20	No	M0	N1	T2
99	TCGA.IG.A3QL.01A	Complete Response	54	24	1	No	254.66.0	Nationwide Children's Hospital	TCGA-IG-A3QL-F40668	178E1467-55C2-407C-9552-1FB6C3E98532	TCGA-IG-A3QL	Tver					NO		NO	Russia	Russia	22	26	0	Distal	353979EE-BA8B-4C8C-93CD-12FA219B52B3	2			NO	No	YES	Surgical resection	Symptomatic	Other method, specify:	NO	7	NO	12	2	G2	0	0	NA	30	No	M0	N0	T2
100	TCGA.Z6.A8JE.01A	Complete Response	57	NA	NA	No	382.51.0	Nationwide Children's Hospital	TCGA-Z6-A8JE-F69058	8DC79E31-B5EA-4118-9DC0-D3446E88D6F3	TCGA-Z6-A8JE	Saint petersburg	M0	N1	T3	Stage IIIA				Russia	Russia	22	24	0	Proximal	A222F6D2-13C5-4EDB-ABBD-58135C9D5D23	NA				No	YES	Surgical Resection	Symptomatic	Other method, specify:	NO	9	NO	12	12	G3	1	0	NA	NA	No	M0	N1	T3
101	TCGA.RE.A7BO.01A		72	18	NA	Yes-USA	339.57.0	Nationwide Children's Hospital			TCGA-RE-A7BO	Melbourne					YES	High grade dysplasia	YES	Australia	Australia	22	NA	0	Distal	A32B977C-275A-40E1-94DB-197120C238D0	NA	YES	Never	YES	No	YES		Symptomatic	Endoscopic Biopsy		22	NO	12	NA	G3	2	NA	1	5	No	M0	N1	T1
102	TCGA.XP.A8T6.01A	Complete Response	54	29	10	No	374.52.0	Nationwide Children's Hospital	TCGA-XP-A8T6-F70001	E1882817-5684-43B4-822C-80731DFAB87A	TCGA-XP-A8T6						NO	High grade dysplasia	NO	Brazil		22	26	0	Distal	79F522DE-8C06-4333-ACB3-D8A6E621C3D6	7		Never	NO	No	YES		Symptomatic	Endoscopic Biopsy	NO	14	NO	12	1	G2	3	NA	NA	25	No	M0	N1	T2
103	TCGA.IG.A3YB.01A	Complete Response	61	NA	NA	No	254.66.0	Nationwide Children's Hospital	TCGA-IG-A3YB-F53412	F10FA528-4283-41CB-A5BA-95DF8779A5C4	TCGA-IG-A3YB	Tver					NO		NO	Russia	Russia	22	11	0	Distal	6325DD0B-2620-423D-B991-338D93482E7E	NA			NO	No	YES		Symptomatic	Surgical Resection	YES	3	YES	12	12	G2	1	NA	NA	NA	No	M0	N1	T3
104	TCGA.VR.A8EQ.01A		73	NA	NA	No	374.52.0	Nationwide Children's Hospital			TCGA-VR-A8EQ	Barretos	M0	N1	T3	Stage III	NO		NO	Brazil	Brazil	22	NA	0	Distal	0A85EBE7-C337-44A4-BF74-41215C9E75BA	NA	NO	Never		No	YES		Symptomatic	Endoscopic Biopsy		13	YES	12	NA	G2	7	NA	NA	NA	No	M0	N1	T3
105	TCGA.LN.A9FQ.01A	Complete Response	62	NA	2	No	395.50.0	Nationwide Children's Hospital	TCGA-LN-A9FQ-F69697	6DE2616E-35CC-47B0-BE63-71B68E51EB1E	TCGA-LN-A9FQ									Vietnam	Vietnam	22	21	0	Mid	579C2395-6624-4DD4-9B6F-2D059AFC5EAA	7		Never	NO	No	YES	Tumor Resection	Symptomatic	Other method, specify:	NO	NA	NO	12	1	G3	NA	NA	NA	NA	No	M0	N0	T3
106	TCGA.IG.A50L.01A		58	NA	NA		272.66.0	Nationwide Children's Hospital	TCGA-IG-A50L-F50042	8B31477E-2B3C-4A62-8CA0-5DA1C9873483	TCGA-IG-A50L	Hanoi	M0	N1	T3	Stage IIIA	NO		NO	Vietnam	Vietnam	22	6	0	Distal	9C910CB9-8D4F-421E-88C9-4F82894B21B2	NA			NO	No	YES			Endoscopic Biopsy	YES	1	YES	12	11	G2	1	NA	NA	31	No	M0	N1	T3
107	TCGA.LN.A4A3.01A	Complete Response	61	26	NA		272.66.0	Nationwide Children's Hospital	TCGA-LN-A4A3-F69651	60A7D692-77DB-41AB-973E-AF53A34B0CA8	TCGA-LN-A4A3		M0	N1	T3	Stage III				Vietnam	Vietnam	22	15	0	Mid	6FFCED30-96C0-4183-94A6-E5A5D686E4AB	NA			NO	No	YES			Surgical Resection	NO	2		12	1	G2	2	NA	0	35	No	M0	N1	T3
108	TCGA.IC.A6RF.01A	Complete Response	69	25	1		339.57.0	Nationwide Children's Hospital	TCGA-IC-A6RF-F69546	A06DBA78-CAC9-499D-95C3-A8266B0EA3E7	TCGA-IC-A6RF	Pittsburgh	M0	N1	T1	Stage IIB					United States	22	13	0	Mid	12269AAB-8D22-4C83-B775-016C858D33F9	1				No	YES			Endoscopic Biopsy	NO	2		12	1	GX	0	NA	NA	22	Yes	M0	N0	T1
109	TCGA.2H.A9GO.01A		58	NA	NA	Yes-UK	382.51.0	Nationwide Children's Hospital			TCGA-2H-A9GO	Rotterdam					YES				Netherlands	22	NA	0	Distal	A46107AC-6558-4ED0-9FCC-0217275CABF5	NA				No	YES	surgical resection	Symptomatic	Other method, specify:		13	NO	12	NA	G3	9	0	NA	NA	No	M1a	N1	T3
110	TCGA.L5.A4OS.01A	Complete Response	86	NA	1	No	298.64.0	Nationwide Children's Hospital	TCGA-L5-A4OS-F68834	F9FCA127-0DD3-460E-BA82-33B37A2FBA49	TCGA-L5-A4OS	Ann Arbor					NO				United States	22	19	0	Distal	FC56AB60-FBC3-4B0A-96E1-FCA6109D3B6A	7			NO	No	YES		Symptomatic	Endoscopic Biopsy	NO	13		12	12	G3	1	NA	NA	NA	No	M0	N1	T2
111	TCGA.LN.A9FR.01A	Complete Response	70	NA	2	No	395.50.0	Nationwide Children's Hospital	TCGA-LN-A9FR-F69880	FE4C4142-223D-4FC3-90B5-26FA2CB46D9D	TCGA-LN-A9FR									Vietnam	Vietnam	22	22	0	Proximal	6D8A4D99-E270-4125-807A-6C2FA1A99115	7		Never	NO	No	YES	Tumor Resection	Symptomatic	Other method, specify:	NO	2	NO	12	1	G2	1	NA	NA	NA	No	M0	N1	T2
112	TCGA.L5.A8NG.01A		77	16	NA	No	382.51.0	Nationwide Children's Hospital	TCGA-L5-A8NG-F68843	CF687ABE-9203-4990-ABE9-65FFE011834C	TCGA-L5-A8NG	ann arbor									United States	22	19	0	Distal	28862E4E-3FA4-4AF1-BA78-E7D91D388588	NA				No	YES		Symptomatic	Endoscopic Biopsy	YES	4	NO	12	12	GX	1	0	NA	100	Yes	M0	N1	T3
113	TCGA.LN.A9FO.01A		42	NA	NA	No	395.50.0	Nationwide Children's Hospital			TCGA-LN-A9FO									Vietnam	Vietnam	22	NA	0	Distal	74878085-F1E2-468E-8E29-70843351A138	NA		Never	NO	No	YES		Symptomatic	Endoscopic Biopsy		NA	NO	12	NA	G2	NA	NA	NA	NA	No	M0	N0	T2
114	TCGA.L5.A8NM.01A		84	NA	NA	No	382.51.0	Nationwide Children's Hospital			TCGA-L5-A8NM	ann arbor									United States	22	NA	0	Distal	397A1690-D60F-46B6-822D-A77AA4BFD2AF	0				No	YES		Symptomatic	Endoscopic Biopsy		5	NO	12	NA	GX	1	0	NA	NA	No	M0	N1	T2
115	TCGA.L5.A88W.01A		67	NA	2	No	362.55.0	Nationwide Children's Hospital			TCGA-L5-A88W	ann arbor					NO		NO		United States	22	NA	0	Distal	02A2FD9F-71D5-4FA3-9012-1F351E02DD4F	7			NO	No	YES		Symptomatic	Endoscopic Biopsy		8	YES	12	NA	GX	0	0	NA	NA	No	MX	N0	T3
116	TCGA.L5.A8NT.01A		69	18	4	No	382.51.0	Nationwide Children's Hospital	TCGA-L5-A8NT-F68850	F4D7EB28-6EC6-4302-85B1-9B03E0A3583C	TCGA-L5-A8NT	ann arbor									United States	22	19	0	Distal	ADA6C622-48EE-428F-A028-915742B2DD98	NA				No	YES		Symptomatic	Endoscopic Biopsy	YES	4	NO	12	12	GX	0	0	NA	26	Yes	M0	N0	T3
117	TCGA.L5.A891.01A		51	NA	0	No	374.52.0	Nationwide Children's Hospital	TCGA-L5-A891-F68840	02BAFFC5-06AB-4F83-9BC5-FCBF7E089D1C	TCGA-L5-A891	ann arbor					NO	Negative/no dysplasia	NO		United States	22	19	0	Distal	D9B5661C-9F67-408E-8AED-F5745BD52979	0			NO	No	YES	surgical resection	Symptomatic	Other method, specify:	YES	30	NO	12	12	GX	2	0	NA	NA	No	M0	N1	T3
118	TCGA.VR.A8EU.01A		51	21	1	No	374.52.0	Nationwide Children's Hospital			TCGA-VR-A8EU	Barretos	M1	N1	T1	Stage IV	NO	Negative/no dysplasia	NO	Brazil	Brazil	22	NA	0	Mid	51B8796D-3BA0-4DB9-B887-44F5C7A31021	7			YES	No	YES		Symptomatic	Endoscopic Biopsy		14	NO	12	NA	G2	2	2	NA	10	No	M1	N1	T1
119	TCGA.JY.A93F.01A	Complete Response	58	NA	0	No	382.51.0	Nationwide Children's Hospital	TCGA-JY-A93F-F71064	BC867851-0962-4613-956E-9A9E89E1A700	TCGA-JY-A93F	Toronto					NO	Negative/no dysplasia			Canada	22	16	0	Distal	695C942B-C0EE-4AFE-91DD-18C76D48A05E	0		Never	NO	No	YES		Symptomatic	Endoscopic Biopsy	NO	39	NO	12	3	G1	0	0	NA	NA	No	M0	N0	T2
120	TCGA.L5.A8NI.01A		79	57	NA	No	382.51.0	Nationwide Children's Hospital			TCGA-L5-A8NI	ann arbor					NO		NO		United States	22	NA	0	Distal	34A69432-4655-4303-AB1E-79A4C040C7C9	NA		Never	NO	No	YES		Symptomatic	Endoscopic Biopsy		19	NO	12	NA	G3	4	0	NA	NA	No	M0	N1	T3
121	TCGA.R6.A6KZ.01A		42	NA	1	No	323.59.0	Nationwide Children's Hospital			TCGA-R6-A6KZ	Houston	M1	NX	TX	Stage IV	YES	High grade dysplasia	NO	United States	United States	22	NA	0	Distal	26B73B24-7442-40C0-A5A8-9E5C5F7E7419	4		Never	NO	No	YES		Symptomatic	Endoscopic Biopsy		NA	YES	12	NA	G3	NA	NA	0	NA	No
122	TCGA.LN.A49P.01A	Progressive Disease	71	31	NA		254.66.0	Nationwide Children's Hospital	TCGA-LN-A49P-F69801	29B726A3-138B-4D49-8B15-B129BEC379B4	TCGA-LN-A49P		M0	N0	T3	Stage IIA				Vietnam	Vietnam	22	20	0	Distal	2DD89B26-B7FE-4B5E-BB49-92DF1BCA2406	NA			NO	No	YES			Surgical Resection	NO	NA		12	1	G2	NA	NA	0	40	No	M0	N0	T3
123	TCGA.LN.A8HZ.01A	Complete Response	56	26	1	No	374.52.0	Nationwide Children's Hospital	TCGA-LN-A8HZ-F69691	5C653A16-6E2D-4D06-B5C7-954D56077227	TCGA-LN-A8HZ									Vietnam	Vietnam	22	16	0	Mid	4819E0BA-25B6-4654-BC13-A09819CEA12B	7			NO	No	YES	Tumor Resection	Symptomatic	Other method, specify:	NO	NA	NO	12	1	G3	NA	NA	NA	30	No	M0	N0	T2
124	TCGA.LN.A4A9.01A	Progressive Disease	58	38	2		298.64.0	Nationwide Children's Hospital	TCGA-LN-A4A9-F69658	294028A9-4EBE-4248-A2B6-70193F27B7B2	TCGA-LN-A4A9		M0	N0	T2	Stage IIA				Vietnam	Vietnam	22	15	0	Mid	C941057C-1A0D-406B-8E9B-2D0451B3FDD9	7			NO	No	YES			Surgical Resection	NO	NA		12	1	G1	NA	NA	0	20	No	M0	N0	T2
125	TCGA.VR.A8EZ.01A		47	17	NA	No	374.52.0	Nationwide Children's Hospital			TCGA-VR-A8EZ	Barretos	M0	NX	T3	Stage IIA	NO	Negative/no dysplasia	NO	Brazil	Brazil	22	NA	0	Distal	3EF70A3A-856E-4084-8AC1-ACADE7A5ADB0	NA		Never	NO	No	YES		Symptomatic	Endoscopic Biopsy		28	YES	12	NA	G2	7	NA	NA	45	No	M0	N3	T3
126	TCGA.LN.A4A8.01A	Complete Response	52	NA	2		272.66.0	Nationwide Children's Hospital	TCGA-LN-A4A8-F69900	898A9BCE-29BD-4DE1-A8CC-28F5E4A91BAE	TCGA-LN-A4A8		M0	N0	T2	Stage IIA				Vietnam	Vietnam	22	30	0	Mid	37898EBF-D2B0-434E-9EB6-C337E58135EE	7			NO	No	YES			Surgical Resection	NO	NA		12	1	G2	NA	NA	0	NA	No	M0	N0	T2
127	TCGA.2H.A9GF.01A		67	NA	NA	No	382.51.0	Nationwide Children's Hospital			TCGA-2H-A9GF	Rotterdam					NO	Negative/no dysplasia	NO		Netherlands	22	NA	0	Distal	140DDAEC-6A4E-47E1-92AE-73DE57407C4E	NA				No	YES	surgical resection	Symptomatic	Other method, specify:		8	YES	12	NA	G3	7	0	NA	NA	No	M0	N1	T3
128	TCGA.L5.A4OJ.01A	Complete Response	70	NA	NA	Yes-USA	272.66.0	Nationwide Children's Hospital	TCGA-L5-A4OJ-F68827	B9FF49D5-63EF-4805-9947-B77A41456E1C	TCGA-L5-A4OJ	ANn Arbor					NO	High grade dysplasia	NO		United States	22	18	0	Distal	418CF1E8-97E4-4A38-B937-E368B0BFE1B8	0	NO		NO	No	YES		Symptomatic	Endoscopic Biopsy	NO	16	NO	12	12	G3	0	NA	NA	NA	No	M0	N0	T1
129	TCGA.L5.A43C.01A	Complete Response	81	29	NA	No	254.66.0	Nationwide Children's Hospital	TCGA-L5-A43C-F68817	A15E69F9-00BA-4357-88A9-85F04475A4EC	TCGA-L5-A43C	Ann Arbor	MX	N1	T3	Stage III	NO	Negative/no dysplasia	NO		United States	22	18	0	Distal	F6D0E075-EE89-4F00-9FD9-6693796730D4	1		Never	NO	No	YES	Excisional Biopsy	Symptomatic	Other method, specify:	YES	21	YES	12	12	GX	12	0	NA	78	No
130	TCGA.XP.A8T8.01A	Complete Response	49	12	7	No	374.52.0	Nationwide Children's Hospital	TCGA-XP-A8T8-F70131	DD0AAC68-B0B3-422A-9742-8447EECEF95E	TCGA-XP-A8T8		M0	N1	T1	Stage IIB	NO	High grade dysplasia	NO	Brazil		22	28	0	Mid	C453D8BF-AF00-49EE-A4F3-71E4AD66351D	7		Never	NO	No	YES		Symptomatic	Endoscopic Biopsy	YES	10	YES	12	1	G1	1	NA	NA	19	No	M0	N1	T1
131	TCGA.2H.A9GN.01A		70	NA	NA	No	382.51.0	Nationwide Children's Hospital			TCGA-2H-A9GN	Rotterdam					NO	Negative/no dysplasia	NO		Netherlands	22	NA	0	Distal	A9A1A9FB-49A3-41D2-AA48-04A024EFF06B	NA				No	YES	surgical resection	Symptomatic	Other method, specify:		22	NO	12	NA	G3	5	0	NA	NA	No	M0	N1	T3
132	TCGA.LN.A5U5.01A	Progressive Disease	57	NA	1	No	298.64.0	Nationwide Children's Hospital	TCGA-LN-A5U5-F69895	8A4D992D-9F6A-4363-882C-2212CB869CE3	TCGA-LN-A5U5									Vietnam	Vietnam	22	22	0	Distal	63776EAC-8DE4-46CC-8BCD-147D79A5AC39	2		Never	NO	No	YES		Symptomatic	Endoscopic Biopsy	NO	8		12	1	G2	5	NA	NA	NA	No	M1	N1	T3
133	TCGA.2H.A9GH.01A		44	NA	NA	Yes-UK	382.51.0	Nationwide Children's Hospital			TCGA-2H-A9GH	Rotterdam					YES				Netherlands	22	NA	0	Distal	04524711-3F42-448D-A01F-13D38B4A88C1	NA				No	YES	surgical resection	Symptomatic	Other method, specify:		30	NO	12	NA	G2	1	0	NA	NA	No	M0	N1	T1
134	TCGA.JY.A6FG.01A		50	25	4	No	339.57.0	Nationwide Children's Hospital			TCGA-JY-A6FG	Toronto					NO	Negative/no dysplasia			Canada	22	NA	0	Distal	58620E57-76A2-4600-909B-FF801A59A36A	7		Never	NO	No	YES		Symptomatic	Endoscopic Biopsy		18	YES	12	NA	G2	5	NA	NA	6	No	M0	N1	T3
135	TCGA.LN.A5U7.01A	Complete Response	46	23	1	No	323.59.0	Nationwide Children's Hospital	TCGA-LN-A5U7-F69667	EB1763EB-7B84-421E-808A-1088E6010FD6	TCGA-LN-A5U7									Vietnam	Vietnam	22	15	0	Mid	106E6F7F-08D8-4673-B132-F8199CC4976C	7		Never	NO	No	YES		Symptomatic	Endoscopic Biopsy	NO	NA	NO	12	1	G1	NA	NA	NA	23	No	M0	N0	T2
136	TCGA.IG.A51D.01A	Complete Response	63	NA	NA		272.66.0	Nationwide Children's Hospital	TCGA-IG-A51D-F53418	3B73A366-A532-4503-AD86-441102786760	TCGA-IG-A51D	Tver	M1	NX	T2	Stage IV	NO		NO	Russia	Russia	22	11	0	Proximal	67CE2037-2B6C-4AFE-8729-60442B840C46	NA			NO	No	YES			Surgical Resection	NO	1		12	12	G2	1	NA	NA	NA	No	M0	N1	T1
137	TCGA.IG.A3YC.01A	Progressive Disease	62	31	1	No	254.66.0	Nationwide Children's Hospital	TCGA-IG-A3YC-F53414	9DD01E15-B1C8-4666-A499-F526B4040FB6	TCGA-IG-A3YC	Tver					NO		NO	Russia	Russia	22	11	0	Distal	E3DDA0F1-4769-4262-BDE3-2401731C0896	2			NO	No	YES	Surgical resection	Symptomatic	Other method, specify:	NO	5	YES	12	12	G2	1	0	NA	40	No	M0	N1	T3
138	TCGA.LN.A4MQ.01A	Complete Response	46	NA	NA		298.64.0	Nationwide Children's Hospital	TCGA-LN-A4MQ-F69659	B5BB323F-9BAA-4658-AD6E-5587DC12BAE2	TCGA-LN-A4MQ		M0	N1	T3	Stage III				Vietnam	Vietnam	22	15	0	Distal	49832AD5-21D0-4E6E-9BC9-0C5EF6140A79	NA			NO	No	YES			Surgical Resection	NO	2		12	1	G3	2	NA	NA	NA	No	M0	N1	T3
139	TCGA.L5.A43J.01A	Progressive Disease	90	21	3	No	254.66.0	Nationwide Children's Hospital	TCGA-L5-A43J-F71383	A032BC6D-4D11-4D18-9A26-BB1942E9D55E	TCGA-L5-A43J	Ann Arbor					NO	Negative/no dysplasia	NO		United States	22	24	0	Mid	848FB277-A7E7-4DA9-81A3-4C30AFA68B55	7			YES	No	YES		Symptomatic	Surgical Resection	NO	3	NO	12	3	G3	0	0	1	54	Yes	MX	N0	T3
140	TCGA.L5.A4OE.01A		81	NA	1		272.66.0	Nationwide Children's Hospital	TCGA-L5-A4OE-F68822	06B1FF18-B7AD-4B47-A1AF-5459F38B341B	TCGA-L5-A4OE	Ann Arbor					NO	Negative/no dysplasia	NO		United States	22	18	0	Distal	7B887248-8826-4559-B653-197DE83DD5DB	1			NO	No	YES		Symptomatic	Endoscopic Biopsy	NO	17		12	12	G2	3	NA	NA	38	Yes		N2	T3
141	TCGA.S8.A6BW.01A	Complete Response	51	NA	NA	No	323.59.0	Nationwide Children's Hospital	TCGA-S8-A6BW-F63937	FBEBF1A4-C36A-4BE4-9459-F5B7D0D9F33A	TCGA-S8-A6BW	Indianapolis					NO	Negative/no dysplasia	NO	United States	United States	22	21	0		ED1BBE01-8326-4BB0-B5FF-C172E86CC96B	NA		Never	NO	No	YES		Symptomatic	Endoscopic Biopsy	NO	22		12	8	G1	0	0	NA	NA	No	MX	N0	T2
142	TCGA.V5.A7RB.01A		59	19	0	Yes-USA	362.55.0	Nationwide Children's Hospital	TCGA-V5-A7RB-F52332	BF7DD1CF-93A5-4422-A21A-768385EF7039	TCGA-V5-A7RB	Durham	MX	N1	T2	Stage IIB	YES			United States	United States	22	2	0	Distal	6DA815B1-7CB4-4E28-8282-4686F5262835	0		Never	YES	No	YES		Surveillance	Endoscopic Biopsy	NO	1	YES	12	12	GX	1	NA	1	40	No	MX	N1	T0
143	TCGA.M9.A5M8.01A	Complete Response	58	NA	3	No	298.64.0	Nationwide Children's Hospital	TCGA-M9-A5M8-F64996	6F0AA850-C97F-4F52-A2DA-936561199CE5	TCGA-M9-A5M8	London									Canada	22	17	0	Distal	60768AED-A617-44AA-8934-072E6FA57424	NA			YES	No	YES		Symptomatic		NO	16	NO	12	9	G2	0	NA	2	50	No	M0	N0	T3
144	TCGA.VR.AA4G.01A	Complete Response	51	12	NA	No	382.51.0	Nationwide Children's Hospital	TCGA-VR-AA4G-F65277	10B4A3E4-C141-4943-9CF0-33F3CCF2C95F	TCGA-VR-AA4G	Barretos	M0	N2	T2	Stage IIIA	NO	Negative/no dysplasia	NO	Brazil	Brazil	22	21	0	Mid	7AB3844A-2713-4A1B-B381-5508A1032B87	NA		Never	NO	No	YES		Symptomatic	Endoscopic Biopsy	NO	25	YES	12	9	G2	1	NA	NA	10	No	M0	N2	T2
145	TCGA.L5.A8NK.01A		84	19	NA	No	382.51.0	Nationwide Children's Hospital	TCGA-L5-A8NK-F68845	DE93FE27-8877-4C01-802D-09F77F98A29A	TCGA-L5-A8NK	ann arbor									United States	22	19	0	Mid	5F08410B-0A0D-47A1-8E1B-92074F7A3D85	NA			NO	No	YES	cytology	Symptomatic	Other method, specify:	YES	14	NO	12	12	G1	0	0	NA	25	No	M0	N0	T3
146	TCGA.V5.AASV.01A	Progressive Disease	67	NA	0	No	395.50.0	Nationwide Children's Hospital	TCGA-V5-AASV-F68622	FF49687E-44C1-4DD6-81E8-C729B14BC634	TCGA-V5-AASV	Durham					NO		NO	United States	United States	22	4	0	Mid	2F37B5EA-2AC2-41CC-A915-1EAC5E9A7516	0		Never	NO	No	YES		Symptomatic	Endoscopic Biopsy	NO	NA	NO	12	12	G3	NA	NA	0	30	No	MX	N0	T3
147	TCGA.L5.A8NN.01A		81	15	NA	No	382.51.0	Nationwide Children's Hospital	TCGA-L5-A8NN-F68847	4E1B1B6C-14ED-473F-ACBF-FDB7FC9C2684	TCGA-L5-A8NN	ann arbor									United States	22	19	0	Distal	D19D8F84-872F-45C8-BE42-498F3D67DE9B	0				No	YES		Symptomatic	Endoscopic Biopsy	YES	10	NO	12	12	GX	4	0	NA	15	No	M0	N1	T3
148	TCGA.IG.A6QS.01A		54	21	1	No	339.57.0	Nationwide Children's Hospital	TCGA-IG-A6QS-F59126	6E54C66A-8409-46D7-8459-822DCD0F0DA7	TCGA-IG-A6QS	LVIV					NO			Ukraine	Ukraine	22	1	0	Distal	57FA9EB5-9948-4E3C-ACAC-EF6C7CD3B8CB	3			NO	No	YES		Symptomatic	Endoscopic Biopsy	NO	10	NO	12	5	G1	2	NA	NA	34	No	M0	N1	T2
149	TCGA.L5.A4OO.01A		75	NA	2	No	272.66.0	Nationwide Children's Hospital	TCGA-L5-A4OO-F68829	B16260B0-0A11-4E35-99AC-05C3C264F467	TCGA-L5-A4OO	Ann Arbor					NO		NO		United States	22	18	0	Distal	88720A21-06AC-45B1-B479-251E92D95D34	NA			NO	No	YES		Symptomatic	Endoscopic Biopsy	YES	37	YES	12	12	G2	21	NA	NA	2.5	No	M0	N3	T3
150	TCGA.VR.AA7I.01A		70	11	5	No	419.47.0	Nationwide Children's Hospital			TCGA-VR-AA7I	Barretos	M0	N0	T4	Stage III	NO	Negative/no dysplasia	NO	Brazil	Brazil	22	NA	0	Mid	B564EDDE-2003-445D-9457-B78B0B403740	7	NO	Never		No	YES		Symptomatic	Endoscopic Biopsy		15	NO	12	NA	G1	0	NA	NA	20	No	M0	N0	T4
151	TCGA.L5.A4OW.01A	Complete Response	56	NA	NA	Yes-USA	298.64.0	Nationwide Children's Hospital	TCGA-L5-A4OW-F71379	8526E00C-5D5B-4C98-88B3-B94C47A7D9DF	TCGA-L5-A4OW	Ann Arbor									United States	22	24	0	Distal	DAB88728-7787-47DE-9F35-82D0D4D3406A	0			YES	No	YES		Symptomatic	Endoscopic Biopsy	NO	11		12	3	GX	2	NA	1	40	No	M0	N1	T2
152	TCGA.2H.A9GQ.01A		80	NA	NA	Yes-UK	382.51.0	Nationwide Children's Hospital			TCGA-2H-A9GQ	Rotterdam					YES	Low grade dysplasia			Netherlands	22	NA	0	Distal	EA634D2A-6AEE-4585-BDCE-E308772AB5B0	NA				No	YES	surgical resection	Symptomatic	Other method, specify:		14	NO	12	NA	G3	2	0	NA	NA	No	M0	N1	T3
[truncated: 79 more columns]
