# Supplementary material for: Comprehensive Genome-Scale Analysis of Esophageal Carcinoma With Esophageal Tissue-Resident Micro-Environment Discrepancy
Source: Front Microbiol. 2022 May 2;13:859352. doi: 10.3389/fmicb.2022.859352 (PMC9108775; doi:10.3389/fmicb.2022.859352)
Supplement: Supplementary file 4 [file Data_Sheet_3.CSV]

	sample	group
1	TCGA-LN-A49X-01A	1
2	TCGA-L5-A4OH-01A	1
3	TCGA-L5-A4OP-01A	1
4	TCGA-LN-A49L-01A	2
5	TCGA-IG-A3YB-01A	1
6	TCGA-IG-A97I-01A	2
7	TCGA-IG-A3I8-01A	1
8	TCGA-LN-A4A1-01A	1
9	TCGA-L5-A4OM-01A	1
10	TCGA-LN-A4A8-01A	1
11	TCGA-L5-A4OI-01A	1
12	TCGA-V5-A7RC-01B	2
13	TCGA-LN-A5U5-01A	2
14	TCGA-L5-A43H-01A	1
15	TCGA-LN-A49R-01A	1
16	TCGA-L5-A4OE-01A	2
17	TCGA-IG-A5S3-01A	2
18	TCGA-LN-A4A2-01A	1
19	TCGA-L5-A43E-01A	1
20	TCGA-L5-A4ON-01A	1
21	TCGA-LN-A4MR-01A	2
22	TCGA-LN-A8I1-01A	1
23	TCGA-L5-A43M-01A	1
24	TCGA-L7-A56G-01A	2
25	TCGA-L5-A4OR-01A	1
26	TCGA-LN-A49W-01A	1
27	TCGA-L5-A43I-01A	1
28	TCGA-IG-A4P3-01A	2
29	TCGA-L7-A6VZ-01A	1
30	TCGA-LN-A49Y-01A	2
31	TCGA-L5-A4OJ-01A	1
32	TCGA-LN-A49M-01A	2
33	TCGA-LN-A9FQ-01A	1
34	TCGA-L5-A891-01A	2
35	TCGA-L5-A8NE-01A	1
36	TCGA-LN-A4A4-01A	2
37	TCGA-L5-A8NN-01A	2
38	TCGA-L5-A43J-01A	1
39	TCGA-LN-A4A3-01A	1
40	TCGA-L5-A43C-01A	1
41	TCGA-IG-A5B8-01A	2
42	TCGA-L5-A4OS-01A	2
43	TCGA-L5-A4OF-01A	1
44	TCGA-LN-A49K-01A	2
45	TCGA-LN-A49V-01A	2
46	TCGA-LN-A49S-01A	1
47	TCGA-IG-A51D-01A	2
48	TCGA-IG-A4QT-01A	2
49	TCGA-LN-A49U-01A	2
50	TCGA-LN-A49N-01A	1
51	TCGA-L5-A4OG-01A	2
52	TCGA-JY-A93C-01A	1
53	TCGA-LN-A4A6-01A	1
54	TCGA-L5-A4OT-01A	2
55	TCGA-IG-A3YA-01A	2
56	TCGA-IG-A50L-01A	2
57	TCGA-IG-A3QL-01A	2
58	TCGA-LN-A49P-01A	2
59	TCGA-IG-A3Y9-01A	2
60	TCGA-LN-A49O-01A	2
