# Supplementary material for: Comprehensive Genome-Scale Analysis of Esophageal Carcinoma With Esophageal Tissue-Resident Micro-Environment Discrepancy
Source: Front Microbiol. 2022 May 2;13:859352. doi: 10.3389/fmicb.2022.859352 (PMC9108775; doi:10.3389/fmicb.2022.859352)
Supplement: Supplementary file 5 [file Data_Sheet_4.CSV]

	group	sex	age	age_median	BMI	smoke	ajcc_T	ajcc_N	ajcc_M	stage2	OS	OS.time
TCGA.LN.A4A4.01A	2	male	36	younger	20.24489796	No	T3	N1	M0	III	0	12.7666666666667
TCGA.L5.A4OI.01A	1	male	79	older	27.73229978	No	T3	N3	MX	III	0	20.2666666666667
TCGA.L5.A4OM.01A	1	female	54	younger	NA	Yes	T1	N0		I	1	48.6
TCGA.L5.A4OG.01A	2	female	79	older	25.21735858	No	T1	N0	M0	I	0	4.76666666666667
TCGA.IG.A3YA.01A	2	male	53	younger	23.71960925	Yes	T4	N0	M0	III	0	21.0666666666667
TCGA.LN.A49Y.01A	2	male	77	older	20.19557823	No	T3	N0	M0	II	0	12.6333333333333
TCGA.LN.A4A1.01A	1	male	60	younger	21.97133586	No	T3	N0	M0	II	0	12.7666666666667
TCGA.JY.A93C.01A	1	male	47	younger	21.70792339	No	T3	N2	M0	III	0	23.5
TCGA.LN.A49O.01A	2	male	47	younger	22.83287935	Yes	T3	N0	M0	II	0	13.6
TCGA.L7.A6VZ.01A	1	male	62	older	32.43243243	No	T3	N3	MX	III	0	10.5
TCGA.LN.A49U.01A	2	male	62	older	20.19946976	Yes	T3	N0	M0	II	0	15.5666666666667
TCGA.IG.A3I8.01A	1	female	51	younger	17.63085399	No	T3	N0	M0	II	0	33.7333333333333
TCGA.L5.A43E.01A	1	male	74	older	22.09680791	No	T1	N0	M0	I	0	30.6666666666667
TCGA.IG.A5B8.01A	2	male	72	older	22.14532872	Yes	T3	N0	M0	I	1	0.8
TCGA.IG.A97I.01A	2	male	58	younger	20.47826661	No	T2	N0	M0	II	0	12.3333333333333
TCGA.L5.A8NE.01A	1	male	77	older	32.52595156	No	T2	N1	M0	II	0	56.2666666666667
TCGA.LN.A49X.01A	1	male	44	younger	NA	No	T3	N0	M0	II	0	12.8
TCGA.L5.A4ON.01A	1	male	65	older	34.25925926	No	T1	N1		II	1	18.6
TCGA.LN.A49M.01A	2	male	62	older	20.19557823	No	T2	N0	M0	II	0	12.8333333333333
TCGA.LN.A49S.01A	1	male	59	younger	21.0498179	Yes	T3	N0	M0	II	0	13.3333333333333
TCGA.LN.A8I1.01A	1	female	67	older	26.40235457	No	T2	N0	M0	II	0	13.3666666666667
TCGA.LN.A49W.01A	1	male	73	older	23.24340802	Yes	T3	N1	M0	III	0	13.4333333333333
TCGA.L5.A4OP.01A	1	female	67	older	31.55555556	Yes	T1	N0	MX	I	0	7.26666666666667
TCGA.L7.A56G.01A	2	male	65	older	31.48788927	No				NA	1	11
TCGA.IG.A5S3.01A	2	female	69	older	21.5349084	No	T3	N0	M0	II	0	23.7333333333333
TCGA.L5.A4OT.01A	2	male	77	older	30.93043808	Yes	T3	N1	M1a	IV	1	4.96666666666667
TCGA.L5.A4OH.01A	1	male	71	older	41.46938776	No	T1	N0	M0	I	0	33.0666666666667
TCGA.IG.A4P3.01A	2	male	48	younger	25.96304794	Yes	T2	N1	M0	II	1	18.9
TCGA.IG.A3QL.01A	2	male	54	younger	25.25951557	Yes	T2	N0	M0	II	0	35.7
TCGA.IG.A3YB.01A	1	male	61	younger	25.2493372	No	T3	N1	M0	III	0	2.66666666666667
TCGA.LN.A9FQ.01A	1	male	62	older	21.29529475	No	T3	N0	M0	II	0	13.0333333333333
TCGA.IG.A50L.01A	2	male	58	younger	23.24340802	No	T3	N1	M0	III	0	0.533333333333333
TCGA.LN.A4A3.01A	1	male	61	younger	21.29529475	Yes	T3	N1	M0	III	0	12.9333333333333
TCGA.L5.A4OS.01A	2	female	86	older	23.93606231	No	T2	N1	M0	II	0	42.3666666666667
TCGA.L5.A891.01A	2	male	51	younger	24.18704649	No	T3	N1	M0	III	0	3.8
TCGA.LN.A49P.01A	2	male	71	older	20.24489796	Yes	T3	N0	M0	II	0	12.5
TCGA.LN.A4A8.01A	1	male	52	younger	22.20408163	No	T2	N0	M0	II	0	15.7333333333333
TCGA.L5.A4OJ.01A	1	female	70	older	42.38548483	No	T1	N0	M0	I	0	21.3
TCGA.L5.A43C.01A	1	male	81	older	39.5421436	Yes				NA	0	3.2
TCGA.LN.A5U5.01A	2	male	57	younger	17.47471743	No	T3	N1	M1	IV	1	4.53333333333333
TCGA.IG.A51D.01A	2	male	63	older	19.88385305	No	T1	N1	M0	II	0	17.2666666666667
TCGA.L5.A4OE.01A	2	male	81	older	NA	No	T3	N2		III	1	24.3333333333333
TCGA.L5.A8NN.01A	2	male	81	older	20.76124567	No	T3	N1	M0	III	0	5.56666666666667
